# Supplementary material for: Development and Validation of a Prognostic Nomogram for Lung Adenocarcinoma: A Population-Based Study
Source: J Healthc Eng. 2022 Dec 10;2022:5698582. doi: 10.1155/2022/5698582 (PMC9759395; doi:10.1155/2022/5698582)
Supplement: Supplementary Materials — The first Excel table named “1. Date-AD” in the supplementary materials section contains all the patient information sorted out, such as age and gender. The second Excel table named “2. Date_Code” is the code used to convert the data downloaded from the public data into a useable format. [file 5698582.f1.zip]

Archive with 2 entries (2 files):
- 1.Date-AD.xlsx
- 2.Date_Code.xlsx
