# Supplementary material for: Development and Validation of a Prognostic Nomogram for Lung Adenocarcinoma: A Population-Based Study
Source: J Healthc Eng. 2022 Dec 10;2022:5698582. doi: 10.1155/2022/5698582 (PMC9759395; doi:10.1155/2022/5698582)
Supplement: Supplementary Materials — The first Excel table named “1. Date-AD” in the supplementary materials section contains all the patient information sorted out, such as age and gender. The second Excel table named “2. Date_Code” is the code used to convert the data downloaded from the public data into a useable format. [file 5698582.f1.zip › 1.Date-AD.xlsx]

## Sheet: Sheet1
ID	Age	Race	Sex	Primar_Site	Grade	Laterality	AJCC_T	AJCC_N	AJCC_M	Tumor_size	Marital_status	Survival_months	Vital_status
75	5	3	1	2	3	1	4	1	1	1	2	17	0
188	2	3	1	2	2	2	6	1	1	5	1	82	0
220	4	3	1	2	2	2	3	1	1	1	2	15	1
281	5	3	1	2	2	1	3	2	1	1	2	25	1
385	3	3	1	4	1	2	2	1	1	1	1	39	0
482	5	3	2	2	3	1	3	2	1	2	2	16	1
517	4	2	1	2	1	1	3	2	1	2	1	20	0
554	2	3	1	2	3	1	2	1	1	1	2	34	0
1106	4	3	1	4	2	2	4	1	1	4	1	26	1
1472	3	1	1	2	1	2	2	1	1	1	2	53	0
2294	5	3	1	4	2	1	2	1	1	1	2	23	0
2301	4	3	1	2	1	2	3	1	1	2	1	47	1
2410	4	3	1	2	2	2	3	3	2	1	2	18	1
2654	4	2	1	2	3	1	4	3	2	1	2	36	1
3367	4	3	1	3	1	2	2	1	1	1	2	14	0
3686	4	3	1	3	2	2	2	1	1	1	2	57	0
3998	5	3	1	2	1	2	4	4	1	5	2	27	1
4426	4	3	1	4	4	2	3	1	1	2	1	20	0
4917	3	3	1	2	2	1	4	3	2	3	2	7	1
5009	4	3	1	2	2	1	3	1	1	3	1	29	0
6216	5	3	1	4	2	2	2	1	1	1	2	26	1
6371	5	2	1	6	3	2	6	1	1	4	2	3	1
7273	4	3	1	4	3	1	2	1	1	1	1	12	1
9441	4	3	1	2	2	2	3	3	2	2	1	7	1
9854	3	3	2	2	2	2	3	1	1	3	1	44	0
9858	4	3	1	2	3	1	4	3	2	4	2	1	1
9951	4	3	1	2	3	1	4	4	2	2	2	12	1
10898	4	3	1	2	1	2	3	1	1	1	1	51	0
11003	3	3	1	3	3	2	4	3	2	4	1	4	1
11004	5	3	2	4	2	1	4	3	2	1	1	4	1
11133	4	3	1	4	3	2	3	3	1	2	1	30	1
11161	3	3	1	2	2	2	6	1	2	2	1	3	1
11233	5	3	1	2	3	1	6	3	1	5	2	9	1
11546	3	3	1	2	3	2	2	1	1	1	1	30	0
11566	3	1	1	2	2	1	3	1	1	1	2	59	0
12098	3	3	1	4	3	2	4	3	1	4	1	14	1
12609	4	3	2	2	1	2	4	1	1	5	1	53	0
12697	5	3	1	2	1	1	2	1	1	1	1	23	0
12841	5	2	1	2	3	2	3	1	1	1	2	70	0
12976	3	3	1	2	3	1	2	2	1	1	1	27	0
14876	3	3	1	2	2	1	3	1	1	2	1	27	0
15074	4	3	1	4	3	1	3	1	1	1	1	40	1
15805	4	2	1	2	2	2	5	4	2	3	2	6	1
16281	3	3	1	2	2	2	2	1	1	1	2	46	0
16355	3	3	1	2	2	1	4	1	1	2	1	27	0
16428	5	3	2	2	3	1	4	2	1	3	2	11	1
16430	5	2	1	2	2	2	2	1	1	1	2	24	0
16629	5	3	1	2	1	2	2	1	1	1	2	37	0
16730	4	2	2	2	1	1	2	1	1	1	1	58	0
17031	5	3	1	2	2	2	4	1	2	4	2	29	1
17099	5	3	2	4	2	1	4	2	1	4	1	30	0
17138	4	1	1	2	2	1	3	1	1	1	1	16	0
17963	3	3	1	2	3	1	2	1	2	1	1	20	1
18215	3	3	2	4	3	2	5	1	2	1	2	12	1
18477	4	1	1	2	3	1	2	1	1	1	2	59	0
18751	4	1	2	2	3	2	4	3	1	3	2	17	1
18844	5	3	1	2	3	1	4	1	1	1	2	67	1
18875	5	3	2	2	1	2	2	1	1	1	1	15	1
19196	4	3	1	2	3	2	3	1	2	2	1	6	1
19352	4	3	2	2	3	2	3	1	1	2	1	13	1
19890	3	2	2	3	2	2	4	1	1	1	1	12	1
21110	4	3	2	4	3	2	3	1	1	2	1	35	1
21736	4	2	1	3	2	2	2	1	1	1	1	48	0
21790	5	1	1	4	3	1	3	3	1	3	2	1	1
22764	2	3	1	2	2	1	3	1	1	1	2	58	0
22844	5	3	1	2	2	2	2	1	1	1	2	30	1
22995	3	3	1	4	2	2	2	2	1	1	1	55	1
23299	3	2	1	6	2	2	5	1	1	1	2	28	0
24124	5	3	1	4	2	1	4	3	2	4	2	47	1
24284	5	3	2	2	2	1	3	1	1	2	1	24	0
24811	4	2	1	6	2	1	3	4	2	5	2	20	1
26223	3	3	1	4	2	2	4	1	1	3	1	48	0
26596	3	3	1	2	2	1	4	1	2	5	1	13	1
26623	4	3	1	2	3	2	3	3	1	3	1	42	0
26831	4	3	2	4	2	1	6	5	2	5	1	2	1
27082	5	3	1	2	2	1	2	1	1	1	2	4	1
27086	5	3	1	6	2	6	4	1	2	2	1	50	0
27186	5	3	1	2	2	1	4	2	1	1	1	40	0
27222	4	3	1	2	2	1	4	3	2	1	2	28	1
27494	4	3	2	2	2	1	3	1	1	2	1	30	0
27584	4	3	1	2	2	1	4	1	2	2	2	13	1
28562	4	3	1	2	2	1	3	1	1	1	1	74	1
29643	5	3	2	4	1	2	2	1	1	1	1	6	1
30468	4	3	1	4	2	2	4	3	2	2	2	32	1
30501	4	3	2	4	2	2	3	1	1	2	1	27	1
30512	5	2	2	2	3	2	3	4	2	3	1	1	1
30819	4	3	2	4	1	1	3	1	1	2	1	36	0
30879	3	3	1	4	3	1	3	1	1	2	2	69	1
31060	3	2	1	4	2	1	2	1	1	1	2	46	0
31246	4	3	1	2	2	1	4	1	2	4	1	17	1
31255	4	3	2	4	3	2	5	1	2	1	1	9	1
31345	4	3	1	2	2	1	3	1	1	2	2	33	0
31570	4	2	2	4	1	2	2	1	1	1	1	54	1
31651	3	3	1	2	2	2	3	1	1	2	2	46	0
31998	4	3	2	2	3	2	4	1	1	1	1	15	1
32016	4	3	2	4	1	2	4	1	2	4	1	1	1
32618	4	2	2	4	3	2	5	3	2	5	1	0	1
32777	5	3	1	2	3	1	4	5	2	2	2	1	1
32858	3	3	1	2	1	2	2	1	1	1	1	52	0
32999	3	1	2	2	2	2	5	1	2	3	1	17	1
33810	4	3	1	4	3	2	3	2	1	2	2	15	1
33909	5	1	2	2	3	1	3	1	1	2	1	26	0
33931	4	3	1	4	3	2	3	2	1	1	2	17	1
34416	4	3	1	2	2	2	2	1	1	1	1	65	0
34542	4	3	1	2	3	2	4	3	1	1	2	11	1
35426	3	2	2	5	2	2	4	3	1	4	1	64	0
35574	5	3	1	2	2	2	2	1	1	1	1	68	0
36196	4	3	1	4	2	1	5	1	2	1	1	14	1
36329	5	3	2	4	2	2	2	1	1	1	2	17	1
36435	4	3	2	3	2	2	4	1	1	1	1	82	0
37497	5	3	1	4	2	1	4	1	1	2	1	27	1
37604	5	2	2	2	3	1	5	3	2	4	1	0	1
37748	4	3	2	2	1	1	5	2	2	2	1	7	1
37897	2	3	2	4	1	2	3	3	2	3	1	7	1
37974	4	3	1	2	2	2	5	1	1	4	1	12	1
38301	4	3	1	4	2	2	2	1	1	1	1	17	0
38443	3	3	1	2	3	2	4	3	2	4	2	1	1
38933	5	3	1	4	1	2	3	1	1	1	2	23	1
39739	4	3	1	4	2	2	2	1	1	1	1	65	1
39757	4	3	1	2	2	2	2	1	1	1	1	83	0
39883	5	3	1	2	3	1	3	1	1	2	2	35	1
39890	3	3	1	3	1	2	5	1	2	1	2	71	0
40143	5	1	2	2	3	1	5	3	2	1	2	20	1
40877	5	3	2	2	1	2	2	1	1	1	1	3	1
40899	1	3	1	4	3	2	3	1	1	2	2	13	1
41472	2	3	1	2	1	1	2	1	1	1	1	61	0
41615	3	3	1	3	3	2	2	1	1	1	2	66	1
42052	3	3	1	3	1	2	3	1	1	2	2	79	0
42084	4	2	1	4	1	1	3	1	1	3	2	60	0
42427	3	3	1	2	2	2	3	1	2	1	1	36	1
42498	5	2	1	2	1	2	2	1	1	1	1	58	0
42670	5	3	2	4	3	2	3	1	2	1	1	12	1
42707	4	3	2	2	3	1	2	1	1	1	1	79	0
42717	5	2	1	2	2	2	5	1	1	3	1	12	1
43119	5	3	1	4	3	2	3	1	2	5	1	1	1
43175	2	2	2	2	2	2	2	1	1	1	1	36	0
43244	5	3	2	6	1	2	3	1	1	3	2	4	1
43551	4	3	1	5	2	2	3	3	1	1	2	15	1
43626	5	3	1	4	1	1	3	1	1	2	1	52	0
43705	5	3	2	4	3	2	3	1	1	3	2	6	1
43824	5	3	2	4	3	2	2	1	1	1	1	22	1
44279	3	3	2	3	1	2	2	1	1	1	1	24	0
44462	4	3	1	4	2	2	2	1	1	1	1	51	1
44904	3	3	1	4	2	2	3	1	1	1	1	21	1
45017	5	3	1	4	2	2	3	1	1	2	2	26	0
45160	4	3	1	2	1	1	2	1	1	1	2	64	0
45378	3	3	1	2	2	2	4	1	1	1	1	53	0
45450	5	3	2	2	2	1	2	1	1	1	1	18	1
45517	4	3	2	4	3	1	2	1	1	1	2	22	0
45615	4	3	1	2	3	1	2	1	1	1	2	26	0
45742	3	1	1	2	1	1	3	1	1	2	2	65	0
45751	3	3	2	4	2	2	2	1	1	1	1	13	0
45973	5	3	1	4	1	2	2	1	1	1	2	14	0
46046	4	3	1	2	3	1	3	1	1	3	1	19	0
46140	4	2	2	4	2	1	5	1	1	2	1	3	1
46164	4	3	1	4	2	2	3	1	1	2	2	53	0
46237	5	3	2	4	1	1	3	1	1	3	1	1	1
46238	5	3	2	3	1	2	6	1	1	5	1	1	1
47028	3	1	1	5	1	2	3	1	1	2	1	15	0
47212	4	3	1	2	2	2	2	1	1	1	2	72	0
47256	5	3	1	3	3	2	3	1	1	2	1	48	0
47431	4	3	2	2	2	2	3	3	1	2	1	3	1
47500	5	3	1	5	3	1	5	1	2	4	1	7	0
47532	5	3	2	2	2	2	4	3	2	3	2	2	1
47685	4	2	2	2	2	2	5	2	2	2	1	13	1
47787	4	3	2	2	3	2	3	1	1	2	2	5	1
48033	4	3	1	4	2	1	2	1	1	1	2	32	0
48085	4	3	2	2	3	2	5	4	2	1	2	3	1
48588	5	2	1	1	2	2	5	4	2	1	1	3	1
48664	5	3	1	2	2	1	3	1	1	2	2	28	0
48784	4	3	1	2	3	1	2	3	2	1	1	13	0
48993	4	3	1	2	2	2	3	2	2	2	2	2	1
49023	5	3	2	4	1	2	2	1	1	1	1	75	0
49178	4	3	1	4	2	1	2	1	1	1	1	51	0
49223	5	2	1	2	2	2	3	1	1	1	2	15	0
49224	5	2	1	2	2	1	3	1	1	1	2	15	0
49308	5	3	2	2	2	1	3	1	1	2	2	32	1
49336	4	1	2	2	2	2	4	4	2	4	2	21	0
49402	4	3	1	4	1	2	2	1	1	1	2	38	0
49536	3	3	1	4	2	2	5	3	2	5	1	1	1
49772	5	3	2	2	2	1	3	1	1	2	1	49	1
50322	5	3	1	1	2	2	3	3	1	5	2	0	1
50366	5	3	1	2	2	1	3	2	1	1	2	60	0
50494	3	2	1	4	2	2	3	2	1	1	1	49	0
50547	5	3	1	2	2	1	3	2	1	3	2	4	1
50580	4	3	2	2	2	1	3	1	1	1	1	23	1
50721	4	2	2	4	2	1	3	1	1	1	1	4	1
50759	4	1	1	3	2	2	6	3	2	5	2	23	1
50768	5	3	1	6	3	1	5	5	2	2	2	0	1
50862	3	3	1	2	1	2	2	1	1	1	1	44	0
50890	5	3	2	2	2	1	2	1	1	1	1	58	1
51024	3	3	2	2	2	1	5	1	2	5	2	9	1
51186	4	2	2	2	2	2	2	1	1	1	1	65	0
51551	4	2	2	2	3	1	3	2	1	1	1	30	1
51579	4	3	1	3	3	2	2	1	1	1	1	29	0
51839	3	3	1	2	1	2	2	2	1	1	1	55	0
51856	5	3	1	4	1	1	5	3	2	5	2	17	1
51886	5	2	2	4	3	2	3	3	2	2	2	32	1
51988	5	2	2	4	3	2	3	1	1	2	1	3	1
52001	4	3	2	2	2	2	2	1	1	1	1	74	0
52019	4	3	2	2	3	2	4	1	1	4	2	2	1
52159	3	3	2	2	3	2	4	3	2	4	1	9	1
52328	3	1	2	6	1	1	5	1	1	5	1	9	1
52854	5	3	1	4	3	2	3	3	1	3	2	8	1
52997	4	3	1	4	1	1	2	1	1	1	1	44	0
53231	4	3	1	2	2	1	4	4	2	3	2	17	1
53259	4	3	1	2	3	1	3	2	1	2	2	23	1
53418	5	3	2	4	3	1	2	3	1	1	1	9	1
53536	4	3	1	2	3	2	5	3	2	2	1	0	1
53839	3	3	2	1	3	2	5	3	1	3	2	15	1
54091	4	3	1	3	1	2	4	1	1	1	1	49	0
54131	3	3	1	2	3	1	3	1	2	1	1	72	0
54192	4	3	2	2	2	2	2	1	1	1	2	18	0
54203	3	3	1	4	1	1	3	1	1	3	1	66	0
54440	3	3	2	4	2	1	2	1	1	1	1	32	1
54612	4	2	1	2	2	1	5	2	2	2	1	28	1
54803	3	3	1	2	3	2	2	1	1	1	1	39	1
54857	4	3	1	2	3	2	5	1	1	1	2	13	1
54882	4	3	2	4	2	2	2	1	1	1	2	33	1
54999	5	3	2	4	2	1	2	1	1	1	1	14	0
55003	2	3	2	2	2	2	3	1	1	2	1	49	0
55030	3	3	2	3	2	2	3	1	2	1	1	7	1
55146	3	2	1	4	1	1	2	1	1	1	2	15	0
55249	5	1	2	2	1	2	2	1	1	1	2	3	1
55412	5	3	1	4	2	1	3	1	1	3	2	62	0
55549	5	3	2	4	3	1	3	1	2	3	1	3	1
55980	3	3	1	2	3	1	5	3	2	2	1	0	1
56009	4	3	2	2	1	2	2	1	1	1	1	13	0
56017	2	1	1	2	3	2	4	1	1	1	1	30	1
56146	4	1	1	2	3	2	3	4	2	2	1	5	1
56185	5	3	1	2	2	1	5	5	2	2	2	23	1
56626	3	2	1	2	2	2	2	1	1	1	1	59	0
56701	4	3	2	2	2	2	2	1	1	1	1	29	0
56769	3	2	1	3	2	2	5	5	2	1	1	32	0
56921	5	3	2	2	3	1	5	1	1	2	1	42	0
57065	5	2	1	2	1	1	6	1	1	1	2	20	0
57234	4	3	1	1	3	1	5	3	2	2	2	14	1
57262	5	3	2	2	3	1	2	1	1	1	1	43	0
57357	3	3	2	6	1	2	1	3	1	1	1	39	0
57522	3	3	1	2	2	2	2	1	1	1	1	26	0
57532	4	2	1	4	1	2	2	1	1	1	1	22	0
57731	3	3	1	2	1	1	2	1	1	1	1	59	0
57922	5	3	2	4	1	1	3	1	2	3	1	10	1
58032	4	3	1	2	2	1	2	1	1	1	1	30	0
58196	4	3	2	2	1	2	2	1	1	1	1	52	0
58212	5	3	1	2	3	1	6	1	1	5	2	23	1
58459	4	3	1	2	3	1	2	1	2	1	2	20	1
58507	3	3	1	4	2	1	2	1	1	1	1	18	0
58529	4	3	2	2	2	2	5	3	2	2	2	0	1
58754	4	3	1	4	2	1	3	3	1	2	1	25	0
58817	5	3	1	4	3	2	4	5	2	4	2	0	1
58866	5	2	1	2	1	2	2	1	1	1	2	1	1
58960	3	3	2	2	2	2	2	2	1	1	2	41	1
59099	4	2	2	2	3	2	3	5	1	5	1	1	1
59367	4	3	2	5	3	2	5	2	2	3	1	10	1
59638	3	3	1	4	1	2	2	1	1	1	2	47	0
59794	5	1	2	4	1	1	3	1	1	2	2	13	0
59799	5	3	2	2	1	2	2	1	1	1	2	35	0
60067	4	3	1	4	3	2	2	1	1	1	2	9	1
60068	4	3	1	2	3	1	2	3	2	1	2	3	1
60116	5	3	1	2	2	2	2	1	1	1	1	16	0
60433	5	3	1	2	1	2	5	3	1	5	2	2	1
60507	4	3	2	2	3	1	4	1	2	4	1	1	1
60559	4	3	1	4	3	2	3	3	1	2	1	38	1
60568	4	3	2	4	2	1	4	1	1	2	1	14	1
60585	4	3	2	1	2	1	4	1	1	5	1	18	0
60596	4	3	2	4	3	1	5	1	2	4	1	9	1
60638	2	1	1	2	3	2	5	3	2	3	1	5	1
60642	5	3	2	2	1	2	3	1	1	2	1	16	1
60676	3	3	1	2	3	2	6	1	2	3	1	5	1
60807	4	3	1	2	2	2	3	1	1	2	2	31	1
60938	4	2	1	4	3	1	3	3	1	2	1	26	1
61126	3	1	1	2	2	2	3	1	1	2	1	60	0
61155	4	3	2	4	2	2	4	3	1	3	1	9	0
61171	4	3	1	4	3	1	5	1	2	2	2	18	1
61210	4	3	2	4	3	1	2	1	1	1	1	80	0
61212	5	3	1	3	2	2	3	1	1	2	2	70	0
61231	5	3	1	4	2	2	2	1	2	1	1	3	1
61267	4	3	2	2	3	2	3	1	1	2	2	32	0
61301	3	3	1	3	2	2	6	1	1	5	1	57	0
61434	4	3	1	2	1	2	2	1	1	1	2	14	0
61612	3	2	2	2	2	2	6	1	1	5	1	75	0
61785	3	3	1	4	2	2	4	1	1	1	2	51	0
61791	5	3	2	2	2	2	4	5	2	1	1	3	1
61909	5	3	1	2	3	2	3	2	1	1	1	46	1
61935	3	3	2	2	2	1	2	1	1	1	1	27	1
61942	2	3	1	4	2	2	2	1	1	1	1	25	0
62136	5	3	2	6	4	2	4	1	2	4	1	1	1
62153	3	3	1	4	2	1	2	1	1	1	2	42	0
62251	3	3	2	3	2	2	2	1	1	1	1	51	0
62507	4	3	1	2	1	1	2	1	1	1	2	25	0
62555	5	2	1	2	1	2	2	1	1	1	2	18	1
62751	4	1	2	3	1	2	3	1	1	2	1	14	1
62752	4	1	2	2	1	1	2	1	1	1	1	14	1
62842	3	3	2	2	3	2	5	3	1	4	1	8	1
62856	5	2	1	2	2	2	4	3	2	4	2	4	1
62862	2	3	1	4	1	2	2	1	1	1	1	15	1
62923	3	3	1	2	1	1	3	1	1	2	1	19	1
62958	5	3	2	2	1	2	2	1	1	1	1	61	1
63120	5	3	1	2	1	2	3	1	1	2	1	58	1
63185	5	2	1	2	3	2	3	2	1	2	2	15	1
63213	4	3	2	4	2	2	4	1	1	4	1	12	1
63343	3	3	2	2	1	2	3	1	1	2	1	53	0
63361	5	2	2	4	2	1	2	1	1	1	1	32	0
63435	4	3	2	2	3	2	3	5	1	1	1	20	0
63500	3	1	1	4	1	2	2	1	1	1	1	53	0
63759	4	3	2	3	3	2	2	1	1	1	1	26	0
63792	4	3	2	2	3	2	2	2	1	1	1	57	0
63799	2	2	1	2	3	2	2	2	2	1	1	38	1
63845	2	3	2	2	2	1	2	1	1	1	1	16	0
63893	4	1	2	2	2	2	3	1	1	2	1	3	0
63914	5	3	2	2	1	2	2	1	1	1	2	49	1
63992	4	3	1	4	3	1	4	2	2	3	1	1	1
64007	4	3	2	2	2	2	2	1	1	1	1	49	1
64092	3	3	2	4	2	2	3	1	1	2	1	68	0
64099	3	3	1	4	1	2	2	1	1	1	1	37	1
64100	3	3	1	2	1	1	2	1	1	1	1	36	1
64102	5	3	2	2	2	2	3	1	1	2	1	4	1
64180	4	3	1	3	1	2	5	1	2	1	1	17	0
64207	3	1	1	2	2	2	3	1	1	1	2	23	0
64409	4	3	1	4	2	2	6	1	1	5	2	0	1
64426	3	1	2	2	2	1	2	1	1	1	1	14	0
64557	5	3	1	2	1	2	3	1	1	2	2	70	1
64586	4	3	2	2	3	2	5	3	2	4	2	2	1
64588	4	3	1	4	1	2	4	1	1	4	1	21	1
64678	4	2	2	4	2	1	3	1	2	2	2	12	1
64685	3	3	1	2	2	1	2	1	1	1	2	26	0
64697	3	3	1	6	3	1	4	4	2	5	2	7	1
64733	4	3	1	4	3	1	2	3	2	1	1	38	1
64762	3	3	1	2	2	1	3	1	2	2	1	11	1
64824	5	3	2	2	2	2	4	3	2	2	2	6	1
64857	4	1	2	4	3	2	2	3	2	1	1	10	1
64867	5	3	2	2	3	1	6	1	1	4	2	1	1
64945	5	3	1	4	1	1	3	1	1	2	2	24	1
65070	2	3	1	2	2	2	3	1	1	2	1	36	1
65178	4	3	1	2	1	1	2	1	1	1	1	38	1
65185	4	3	2	2	3	2	3	1	1	2	1	12	1
65254	5	3	1	2	1	2	3	1	1	2	1	65	1
65273	5	3	1	2	3	1	5	1	2	2	2	14	0
65274	4	3	1	2	2	2	2	1	1	1	1	55	0
65279	3	3	1	2	2	2	2	1	1	1	1	32	0
65281	5	3	1	1	3	2	5	3	2	5	1	4	1
65285	2	3	2	4	1	2	4	3	2	4	1	2	1
65292	4	2	1	2	2	2	2	1	1	1	2	69	0
65295	3	3	1	4	3	2	2	1	1	1	2	26	1
65300	1	3	1	2	2	2	2	1	1	1	1	56	0
65313	3	3	2	2	2	2	2	1	1	1	2	13	0
65336	3	2	1	2	2	2	5	1	2	5	1	27	1
65452	3	3	2	2	2	1	2	1	1	1	2	22	0
65496	4	2	1	2	1	1	2	1	1	1	2	36	0
65510	4	1	1	2	1	2	2	1	1	1	2	58	0
65522	4	1	1	2	1	2	2	1	1	1	2	14	0
65642	3	3	1	2	4	2	3	1	1	2	2	83	0
65651	3	3	1	4	2	1	3	2	1	1	2	43	0
65916	3	3	1	4	3	2	3	1	1	1	1	31	1
66139	5	3	2	2	3	2	2	1	1	1	1	31	1
66156	4	3	2	2	2	2	2	1	1	1	1	9	1
66272	5	3	2	4	3	1	2	4	1	1	1	10	1
66427	3	3	1	2	2	1	2	1	1	1	1	32	1
66428	3	3	1	4	2	2	2	1	1	1	1	22	1
66442	4	1	2	2	2	2	3	3	1	2	2	26	0
66623	4	2	1	2	1	1	2	1	1	1	1	12	0
66771	4	3	2	2	2	2	3	3	1	2	1	28	1
66924	3	2	2	2	1	2	2	1	1	1	1	41	0
66982	3	3	2	2	2	1	5	1	2	2	2	14	1
67023	4	3	2	2	3	2	4	1	1	3	2	4	1
67049	5	1	2	2	3	2	3	1	1	2	2	52	0
67070	4	2	2	2	2	2	2	3	2	1	1	9	1
67131	5	3	2	4	2	2	3	1	1	2	1	20	1
67236	3	2	2	3	2	2	3	1	1	1	1	48	0
67384	3	3	2	2	2	2	2	3	1	1	1	16	1
67498	5	3	1	2	2	1	6	1	2	5	2	0	1
67601	5	3	2	5	2	2	5	3	2	5	2	1	1
67623	4	2	1	2	2	2	4	1	2	1	2	0	1
67730	4	3	1	2	3	1	2	1	1	1	1	68	0
67763	5	3	2	2	3	2	6	3	2	3	1	4	1
67809	5	3	1	4	2	2	3	1	1	1	1	9	1
67862	3	2	1	3	1	2	2	1	1	1	1	83	0
67923	3	3	1	2	1	2	2	1	1	1	1	80	0
67988	3	3	1	2	2	1	2	1	1	1	1	46	0
68036	3	1	1	4	3	6	5	1	2	1	1	9	1
68158	5	3	1	4	2	2	3	2	1	2	2	5	1
68230	4	3	2	5	3	2	4	4	1	4	2	1	1
68266	2	3	1	1	3	1	5	4	2	3	2	5	1
68305	3	3	1	2	1	1	4	1	1	1	2	69	0
68350	4	2	2	4	3	2	3	1	1	2	1	1	1
68374	3	3	1	4	2	1	3	3	1	2	2	25	1
68419	3	3	1	2	2	1	2	1	1	1	1	40	0
68450	4	3	1	6	1	2	5	2	1	1	2	69	1
68453	4	3	1	4	2	2	3	1	1	2	2	37	1
68459	3	2	1	2	1	2	3	1	1	2	2	16	0
68575	5	1	1	2	3	2	4	3	2	2	1	3	1
68656	4	3	2	2	1	2	2	1	1	1	1	78	0
68844	3	3	2	2	3	1	2	1	1	1	1	18	1
68851	4	2	2	2	3	2	5	1	1	4	1	8	1
68928	4	3	1	2	3	2	5	3	2	5	2	6	1
69026	2	3	1	2	2	2	2	1	1	1	2	64	0
69227	5	3	2	2	3	2	5	3	2	1	1	6	1
69229	5	3	1	4	2	2	2	1	1	1	2	11	0
69353	5	3	2	2	2	1	3	1	1	2	2	38	0
69378	4	3	2	2	1	2	3	3	1	1	1	11	1
69379	4	3	1	6	3	5	6	1	2	5	1	0	1
69407	3	3	1	2	1	2	2	1	1	1	2	61	0
69580	3	1	1	6	2	2	5	2	1	1	2	40	1
69582	4	3	1	4	3	2	2	3	1	1	1	14	0
69630	4	3	2	2	3	2	3	1	2	2	1	2	1
69648	3	3	1	4	2	2	2	1	1	1	1	51	1
69690	4	2	2	2	2	2	2	1	1	1	1	53	0
69774	3	3	1	4	2	2	6	2	2	5	1	33	1
69865	4	3	1	2	3	2	2	2	2	1	1	8	1
69874	3	2	2	2	2	1	3	1	1	1	1	1	1
69882	5	1	2	2	3	1	2	4	1	1	1	8	1
69923	3	3	1	2	3	2	4	4	1	1	1	46	1
69934	5	3	1	2	1	2	6	1	1	5	2	10	1
69950	4	3	1	2	3	2	6	1	1	5	2	14	1
69961	3	3	1	6	2	1	2	1	1	1	1	61	0
70029	4	3	1	4	2	2	5	1	2	1	2	67	0
70076	5	3	2	6	1	2	4	3	2	1	1	5	1
70134	4	3	2	2	1	1	4	1	2	1	2	71	0
70153	4	2	1	2	1	1	2	1	1	1	1	57	0
70170	3	3	1	4	2	2	4	1	1	2	1	12	0
70227	3	3	1	4	3	1	3	2	1	3	2	79	0
70361	4	3	1	2	1	1	2	1	1	1	1	48	1
70395	5	2	1	6	2	5	4	1	2	5	1	61	1
70396	5	3	1	4	2	1	3	1	1	3	2	39	1
70426	3	2	1	2	3	1	2	1	1	1	1	60	0
70483	5	1	2	2	3	2	4	3	2	3	1	6	1
70553	5	3	2	4	3	2	3	1	1	2	2	24	1
70577	5	3	1	2	2	2	6	1	1	5	2	29	1
70726	4	3	2	4	1	2	4	1	1	4	2	15	1
70750	4	3	1	4	1	2	2	1	1	1	1	36	1
70926	3	3	1	2	2	2	2	1	1	1	1	76	0
71015	3	1	1	2	2	1	2	1	1	1	2	20	0
71030	2	3	2	4	2	1	2	1	1	1	1	28	1
71098	4	3	1	2	2	2	3	1	1	2	1	29	1
71139	5	3	2	2	3	1	6	1	2	2	1	21	0
71346	4	3	2	3	3	2	3	1	1	2	1	39	0
71347	4	3	2	2	3	2	4	3	2	2	1	1	1
71349	5	3	1	4	1	2	3	1	1	2	2	24	1
71490	5	3	1	2	2	1	4	3	1	1	1	43	1
71537	4	3	2	4	3	1	3	1	1	3	1	13	1
71729	3	3	1	2	1	2	4	3	2	1	1	12	1
71750	4	3	1	4	2	1	5	1	1	4	2	37	0
71811	3	2	2	2	3	1	5	1	2	5	1	2	1
71919	4	3	2	4	1	1	4	1	1	1	1	40	0
71920	5	3	2	2	2	2	3	1	1	2	1	4	1
71925	4	3	1	2	3	2	3	2	1	1	1	57	1
71940	3	1	2	2	1	2	2	1	1	1	2	51	0
71953	5	2	2	2	2	2	3	4	1	2	1	30	0
72004	4	3	1	4	2	1	4	2	2	1	1	1	1
72143	5	3	1	2	1	1	4	1	1	4	1	57	1
72205	4	2	1	2	2	2	2	1	1	1	1	3	0
72254	5	3	2	4	1	1	5	1	1	3	2	13	1
72267	5	3	2	2	2	2	2	1	1	1	2	27	1
72286	3	2	2	2	2	2	2	1	1	1	1	19	0
72310	3	3	1	2	3	1	3	3	1	1	1	11	1
72313	4	2	2	4	2	2	4	1	2	1	1	22	1
72343	4	3	2	2	3	2	5	3	2	5	2	10	1
72383	3	3	2	4	1	1	2	1	1	1	1	15	0
72408	5	3	1	2	3	2	2	1	1	1	2	50	0
72517	5	3	2	2	1	1	3	1	1	2	1	56	1
72632	4	3	2	2	2	2	4	1	1	1	1	61	1
72648	4	3	1	2	1	2	2	1	1	1	1	55	0
72652	4	2	1	2	3	2	2	3	1	1	2	15	1
72663	4	3	2	2	1	2	5	3	1	1	1	7	1
72779	3	3	2	2	2	1	5	4	2	5	2	4	1
72789	4	1	2	2	2	2	4	1	1	1	1	26	0
72815	4	3	2	2	2	1	3	1	1	1	1	77	0
72833	4	3	1	4	2	1	3	1	1	1	1	52	0
72839	4	3	1	3	1	2	6	1	1	5	2	55	0
72862	3	2	2	2	3	2	6	4	2	1	1	25	1
72885	3	2	2	4	2	2	2	1	1	1	1	46	0
72987	3	3	2	1	3	1	5	1	2	2	1	46	0
72995	3	3	2	4	1	2	4	1	1	4	2	52	1
73022	2	3	1	4	2	2	2	1	1	1	1	18	0
73064	2	3	1	2	3	1	6	3	2	1	1	17	1
73083	4	1	1	2	2	2	2	1	1	1	2	25	0
73108	5	3	1	2	1	1	3	3	1	2	2	36	1
73116	5	3	2	2	3	1	4	3	1	1	1	6	1
73128	5	2	2	2	1	2	4	3	1	1	1	5	1
73140	4	3	2	2	2	1	4	1	2	4	1	6	1
73189	2	3	1	2	3	2	4	1	1	1	1	21	0
73276	3	3	1	2	1	2	4	3	2	2	1	23	0
73298	4	3	2	2	2	1	6	5	1	1	2	4	1
73342	4	3	2	2	1	2	2	1	1	1	2	23	0
73361	4	2	2	4	2	2	3	3	1	2	1	20	1
73364	4	3	1	4	1	1	3	5	1	5	1	53	1
73399	4	2	2	4	3	2	3	3	1	1	2	32	0
73423	4	3	1	2	2	2	2	1	1	1	1	70	0
73440	4	3	2	2	1	2	2	1	1	1	1	32	0
73462	5	3	1	2	2	1	3	1	1	2	1	45	0
73564	5	3	2	2	3	1	2	1	1	1	1	36	0
73601	4	2	1	4	2	2	4	3	2	1	1	16	1
73618	5	1	2	2	2	2	2	2	2	1	2	11	1
73676	3	3	2	2	1	2	3	1	1	2	1	10	1
73679	4	3	1	4	2	2	2	1	1	1	2	7	1
73711	3	3	1	4	1	1	4	1	2	1	1	30	1
73773	2	2	1	1	3	2	5	4	2	4	2	5	1
73784	4	3	2	4	2	1	5	3	2	1	1	8	1
73895	4	3	1	3	1	2	2	2	1	1	1	56	1
73942	4	3	1	2	2	1	6	3	2	5	1	3	1
73952	2	1	1	2	2	2	2	1	1	1	1	60	0
74146	5	3	2	2	1	2	3	2	1	1	2	63	1
74154	4	1	2	2	2	2	2	1	1	1	1	33	1
74257	4	3	1	2	2	1	2	1	1	1	2	6	1
74262	4	3	2	2	2	2	2	1	1	1	2	68	0
74317	4	3	1	4	1	1	3	3	2	3	1	9	1
74414	3	2	2	2	2	1	2	1	2	1	1	10	1
74463	4	3	1	4	2	1	3	1	1	1	1	42	0
74473	4	3	1	2	3	1	2	3	1	1	1	70	1
74597	3	2	1	2	2	1	2	1	1	1	1	13	1
74708	3	3	1	4	1	2	2	1	1	1	1	0	1
74711	4	3	1	3	2	2	3	1	1	1	1	40	0
74717	5	3	2	2	3	1	4	2	1	4	1	38	0
74783	4	1	2	2	3	2	2	1	1	1	1	16	1
74785	4	3	1	2	3	1	4	1	1	1	2	22	0
74862	4	1	1	2	3	1	2	3	1	1	1	19	1
74917	2	3	1	4	1	1	3	1	2	5	2	12	0
75159	5	3	2	2	1	2	2	1	1	1	1	39	1
75223	4	2	1	4	3	2	2	3	1	1	1	42	0
75273	5	3	2	6	3	5	6	1	2	5	1	1	1
75294	5	2	1	3	3	2	3	1	1	1	1	27	1
75344	3	3	1	2	2	1	2	1	1	1	1	11	1
75354	4	3	2	3	1	2	2	1	1	1	1	22	0
75421	1	1	1	2	3	2	3	1	1	1	2	21	1
75432	5	3	2	2	3	1	2	1	1	1	2	2	1
75479	4	3	1	2	1	1	2	1	1	1	1	13	0
75625	4	2	2	2	1	2	6	1	1	1	2	28	0
75661	4	3	2	2	3	2	3	3	1	3	1	58	0
75671	5	3	2	2	2	1	2	1	1	1	2	50	1
75672	5	3	2	4	3	2	3	1	1	1	2	50	1
75695	4	2	2	3	1	2	2	4	2	1	1	16	1
75709	5	2	2	4	1	2	2	3	1	1	2	30	0
75713	5	1	1	2	2	1	4	2	1	1	2	10	1
75832	5	2	2	2	2	1	4	1	1	2	1	23	1
75845	3	3	1	2	2	2	2	1	1	1	2	52	0
75918	4	3	2	2	1	1	2	1	1	1	1	20	0
75923	4	2	2	2	3	1	3	2	2	3	1	9	1
75985	2	1	1	4	2	1	2	1	1	1	2	45	0
76034	4	3	1	4	1	1	2	1	1	1	2	21	1
76108	3	1	2	2	2	2	2	1	1	1	1	36	1
76189	3	1	1	3	3	2	3	1	1	2	1	9	1
76198	5	3	1	2	2	1	3	1	1	2	2	38	1
76212	2	3	1	2	3	2	4	3	2	3	1	10	1
76402	3	3	2	4	2	2	6	3	2	5	1	3	1
76524	2	2	2	2	3	1	2	3	1	1	1	48	0
76565	3	3	2	4	1	2	2	2	1	1	2	11	1
76664	3	3	2	1	3	1	5	4	2	3	2	13	1
76670	4	2	1	4	1	2	2	1	1	1	1	35	0
76676	4	3	2	2	1	1	5	3	2	3	1	6	1
76747	4	1	1	2	3	1	2	1	1	1	1	41	0
76748	2	2	2	4	2	2	2	1	1	1	2	67	1
76760	4	1	2	2	2	2	3	1	1	2	1	28	0
76795	4	3	1	2	3	2	4	4	2	3	2	5	1
76815	4	3	2	2	2	1	2	1	1	1	1	44	0
76873	3	3	1	4	1	2	2	1	1	1	1	47	0
76900	4	3	2	2	2	2	2	1	1	1	1	27	1
76903	3	2	2	1	3	2	4	4	2	4	1	7	1
76998	5	2	2	2	2	2	3	3	1	2	1	7	1
77047	3	1	2	2	3	1	3	1	1	2	1	12	1
77069	5	1	2	1	3	2	3	3	2	3	1	1	1
77073	5	3	2	4	2	1	2	2	1	1	2	72	0
77113	4	3	2	4	3	1	3	3	2	1	1	1	1
77131	4	2	2	2	2	2	5	1	1	1	1	50	1
77132	4	2	2	6	2	2	5	1	1	1	1	9	1
77152	4	3	1	2	2	2	2	3	1	1	1	31	1
77232	3	2	2	2	1	1	2	1	1	1	1	63	0
77281	5	3	1	2	2	2	2	1	1	1	2	58	0
77314	4	3	2	2	1	1	3	1	1	2	1	57	0
77337	4	3	1	4	2	2	3	3	1	3	2	24	0
77345	5	3	1	6	1	1	6	5	2	5	1	0	1
77475	3	1	2	2	1	2	2	1	1	1	2	12	0
77481	3	1	2	2	3	2	2	1	1	1	2	18	0
77534	2	3	1	2	3	2	2	1	1	1	1	41	0
77573	5	2	2	2	1	2	3	1	2	2	1	9	1
77579	5	3	2	2	1	1	2	1	1	1	2	63	0
77613	5	3	1	4	2	2	5	1	2	5	1	9	1
77693	5	2	1	2	1	2	2	1	1	1	1	61	0
77697	2	2	1	4	1	1	2	1	1	1	1	49	0
77723	4	3	2	2	2	2	4	2	1	1	1	46	0
77731	3	3	2	2	1	1	3	1	1	2	1	46	0
77770	2	3	2	2	2	2	3	1	1	2	1	27	0
77774	3	2	2	2	3	2	2	1	1	1	1	61	0
77795	5	3	1	2	3	1	2	1	1	1	2	13	1
77818	3	3	1	5	2	1	5	1	1	1	2	51	1
77829	5	3	2	4	1	2	2	1	1	1	1	19	1
77884	3	3	2	4	3	2	4	1	1	2	1	24	0
77966	2	3	2	4	2	1	3	3	1	2	2	47	0
77980	3	2	1	4	2	2	4	1	1	1	2	30	0
78029	4	3	2	2	2	2	3	3	2	2	2	0	1
78112	3	3	2	2	3	1	4	3	2	4	1	0	1
78139	5	1	1	2	2	2	2	1	1	1	1	0	1
78288	5	3	1	2	2	2	3	1	2	1	1	32	0
78291	4	3	2	4	1	2	2	1	1	1	1	58	0
78408	1	2	1	4	1	2	2	1	1	1	1	83	0
78480	4	2	1	4	1	1	2	1	1	1	2	75	0
78610	3	3	1	3	3	2	2	2	1	1	1	59	0
78628	4	3	2	2	1	2	3	1	1	2	1	16	1
78712	5	2	1	2	1	1	2	1	1	1	2	53	0
78730	4	3	1	4	2	2	2	1	1	1	1	38	0
78772	4	2	2	2	2	2	2	1	1	1	2	66	0
78773	4	2	2	4	2	2	2	1	1	1	2	66	0
78989	5	3	1	4	3	2	2	1	1	1	1	20	0
78991	4	2	1	2	2	1	3	1	1	2	1	74	0
79040	3	3	1	2	2	2	4	1	1	1	1	45	0
79073	3	3	2	6	1	1	2	1	1	1	1	41	0
79090	5	3	1	2	2	2	3	2	1	2	1	68	1
79111	3	1	1	2	3	1	2	1	1	1	2	44	0
79165	2	3	2	4	2	2	2	2	1	1	2	28	1
79211	3	1	1	2	1	1	2	1	1	1	2	65	0
79247	5	3	1	4	3	1	6	3	2	5	1	7	1
79309	3	3	1	2	2	2	2	3	1	1	1	24	1
79310	4	3	1	2	2	1	4	1	2	1	2	38	1
79744	2	3	1	4	2	2	2	2	1	1	1	54	0
79758	2	2	1	4	2	2	2	1	1	1	1	45	0
79774	2	3	1	4	3	1	2	1	1	1	1	68	0
79803	5	3	2	2	1	1	4	1	1	1	1	54	0
80009	4	3	2	2	3	1	4	4	2	5	2	2	1
80056	4	3	2	4	2	2	2	1	1	1	2	48	0
80057	5	1	2	4	1	2	2	1	1	1	1	37	1
80078	5	2	2	2	1	2	3	2	1	5	1	19	1
80079	5	2	2	2	3	1	4	3	2	4	1	5	1
80084	5	2	2	2	3	2	4	3	2	3	1	0	1
80085	3	3	1	4	3	2	3	1	1	1	2	65	1
80086	5	2	1	4	3	1	5	1	2	3	2	2	1
80087	3	3	1	2	3	1	2	3	2	1	1	0	1
80088	5	1	1	2	3	1	2	1	1	1	2	1	1
80090	4	3	1	3	3	2	5	3	2	2	1	31	1
80095	3	2	1	2	1	2	3	3	2	2	1	83	0
80097	2	1	1	2	2	2	2	1	1	1	2	82	0
80101	4	3	2	2	1	1	4	1	1	4	1	19	1
80103	4	2	2	2	2	2	3	1	1	2	1	39	1
80104	5	3	1	4	3	2	3	2	2	3	2	7	1
80108	4	3	2	2	1	2	2	1	1	1	1	83	0
80116	4	2	2	3	1	2	2	1	1	1	1	8	1
80126	1	1	1	2	3	2	4	3	2	4	2	15	1
80127	4	2	2	4	1	2	4	1	2	2	2	1	1
80139	4	2	1	4	1	2	5	1	1	3	1	79	0
80141	3	3	2	6	3	1	4	4	2	3	2	1	1
80142	3	3	1	2	3	2	2	3	2	3	2	0	1
80143	3	3	1	2	3	2	2	1	1	1	1	20	0
80153	4	3	1	4	3	1	3	1	1	2	2	57	1
80157	5	2	2	2	1	1	2	1	1	1	1	60	1
80167	3	1	1	3	2	2	6	1	1	5	1	44	1
80169	4	3	2	1	1	1	3	1	1	2	1	49	0
80183	4	3	2	4	3	2	3	3	2	2	2	0	1
80184	5	3	1	4	3	1	3	1	1	1	1	64	1
80188	3	3	2	4	3	2	2	4	2	1	2	22	1
80191	2	3	1	3	1	2	3	1	1	1	1	81	0
80192	2	2	1	2	1	2	3	3	2	2	1	66	1
80193	2	2	1	2	1	1	3	1	2	2	1	66	1
80195	5	2	2	4	1	2	3	1	1	1	2	0	1
80196	5	2	2	3	1	2	4	1	1	1	1	8	1
80197	4	2	2	6	2	2	5	1	1	1	1	28	1
80201	2	3	1	2	1	2	2	1	1	1	1	79	0
80202	2	3	1	4	1	2	2	1	1	1	1	18	0
80204	3	3	1	2	1	2	2	1	1	1	1	79	0
80209	4	2	1	2	2	2	3	1	2	2	2	12	1
80215	4	3	1	2	1	2	2	1	1	1	2	77	0
80217	4	3	1	4	1	1	2	1	1	1	1	62	0
80219	4	3	1	2	2	1	4	3	2	5	2	1	1
80226	2	3	2	4	2	2	2	2	1	1	2	77	0
80234	2	3	1	4	3	1	4	3	1	4	1	10	1
80236	4	3	2	4	2	1	4	1	1	1	1	41	0
80239	3	3	1	2	2	2	3	1	1	2	1	16	1
80246	3	2	1	4	2	2	3	1	1	1	1	32	1
80247	4	3	1	4	1	2	6	1	1	5	1	80	0
80248	3	2	2	2	2	2	2	1	1	1	1	80	0
80252	5	3	1	2	3	2	2	1	2	1	1	12	1
80258	3	3	2	6	3	2	3	2	2	5	2	7	1
80261	3	3	2	4	2	2	3	1	1	1	1	83	0
80266	4	1	1	2	2	2	3	1	1	1	2	81	0
80273	2	3	2	2	3	2	3	3	1	3	2	35	1
80275	3	1	1	2	3	1	4	3	2	2	2	1	1
80277	3	1	2	4	1	2	3	1	1	1	1	81	0
80279	5	2	1	4	2	2	3	1	1	3	1	50	1
80285	3	3	2	4	3	2	3	1	2	3	2	3	1
80286	4	3	1	2	2	1	4	1	2	4	2	80	0
80288	4	3	2	2	2	1	3	1	1	2	2	83	0
80296	3	2	2	2	2	1	3	1	1	1	1	79	0
80302	4	3	2	3	1	2	2	1	1	1	2	80	0
80303	3	3	2	4	2	2	2	1	1	1	1	79	0
80310	5	3	1	2	1	2	3	3	1	2	2	21	1
80311	3	3	1	2	1	1	2	1	1	1	1	80	0
80326	4	3	2	2	3	1	5	3	2	1	1	6	1
80334	3	3	1	2	1	1	2	1	1	1	2	78	0
80337	3	3	2	2	3	1	4	1	1	3	1	11	1
80352	5	2	1	2	2	1	2	1	1	1	1	78	0
80354	3	3	2	6	3	1	1	4	2	1	1	19	1
80365	4	1	2	2	2	2	3	1	1	1	2	40	1
80366	3	3	1	3	2	2	3	1	2	2	1	78	0
80394	5	2	1	4	1	2	5	3	2	2	2	2	1
80420	4	3	2	6	1	6	6	4	2	1	1	8	1
80423	5	2	1	4	3	2	2	1	1	1	2	34	1
80425	4	2	1	2	3	1	4	4	2	4	2	7	1
80427	4	2	2	2	3	2	3	3	2	3	2	34	1
80438	4	1	1	2	3	2	2	3	2	1	2	31	1
80439	1	1	1	2	2	2	3	3	2	2	1	55	1
80447	3	2	2	2	3	2	5	3	2	1	1	41	1
80451	4	1	2	2	3	2	2	1	1	1	1	22	1
80461	3	2	1	2	2	1	3	3	1	2	1	21	1
80462	4	2	2	2	3	2	2	1	1	1	1	21	0
80477	4	3	2	4	2	2	3	1	1	2	2	24	1
80481	4	3	1	4	1	2	3	3	1	2	2	5	1
80488	4	3	1	2	3	2	4	4	2	2	2	4	1
80500	4	2	2	4	3	1	5	3	2	1	2	0	1
80501	4	2	2	2	3	1	5	3	2	5	2	14	1
80504	4	2	2	4	3	1	5	3	2	4	1	1	1
80510	2	2	1	2	1	2	2	1	1	1	2	80	0
80515	5	3	1	2	2	2	3	1	1	2	1	78	0
80517	5	3	1	2	3	1	3	1	2	3	2	1	1
80521	4	3	1	2	3	2	5	3	2	3	2	5	1
80523	5	3	1	2	2	2	5	1	1	2	1	26	1
80528	4	2	1	2	3	1	6	5	1	5	2	1	1
80534	3	3	1	2	3	1	5	4	2	2	1	20	1
80535	2	1	2	2	3	2	2	3	1	1	2	4	1
80548	2	3	2	2	3	2	3	1	1	1	1	83	0
80549	4	3	2	2	2	2	2	1	1	1	1	20	1
80550	4	3	2	2	3	1	3	1	1	1	1	15	1
80552	3	2	1	2	2	1	4	3	1	2	1	1	1
80561	5	2	2	1	2	1	5	2	2	2	1	5	1
80565	5	3	2	2	3	1	2	2	1	1	2	34	1
80567	4	1	1	6	3	5	5	3	2	5	2	13	1
80569	4	3	1	4	2	2	3	3	1	2	1	35	1
80574	4	2	1	4	1	2	2	1	1	1	2	76	0
80576	2	3	1	2	3	2	3	1	1	2	2	83	0
80577	2	3	1	2	2	1	2	1	1	1	2	21	0
80580	4	2	2	4	2	1	4	3	2	5	1	29	1
80584	4	3	1	2	3	2	4	1	1	4	1	7	1
80586	3	3	1	2	2	2	6	4	2	5	2	5	1
80593	2	3	2	4	2	2	2	1	1	1	2	80	0
80598	4	3	1	4	3	1	5	1	1	1	1	51	1
80599	2	3	2	6	2	2	4	2	1	4	2	44	1
80602	4	3	1	4	1	2	3	2	2	2	2	1	1
80618	4	3	2	2	2	2	5	3	2	4	1	7	1
80621	5	3	1	2	2	2	3	1	1	2	1	76	0
80623	5	2	2	2	1	1	4	3	1	4	1	18	1
80627	4	3	2	6	2	2	6	1	1	5	1	83	0
80628	3	3	1	4	2	2	3	2	1	2	1	81	0
80631	4	3	2	2	1	2	2	1	1	1	1	55	0
80632	4	3	1	4	1	1	3	1	1	2	2	81	0
80633	5	3	1	2	1	1	2	1	1	1	2	22	0
80637	4	3	2	2	3	2	4	3	2	4	1	6	1
80638	3	3	1	2	3	1	3	1	1	2	2	8	1
80643	2	3	2	2	3	2	4	1	1	3	2	10	1
80645	5	2	1	2	1	1	4	3	2	5	2	2	1
80646	4	2	2	2	2	2	4	1	1	2	1	15	1
80649	4	2	1	3	2	2	3	3	1	1	1	65	1
80651	3	3	1	2	3	2	3	2	1	2	1	33	1
80660	3	2	1	3	3	2	4	4	2	2	1	77	1
80665	2	3	1	2	3	2	3	4	1	3	1	4	1
80666	3	3	1	2	2	2	4	1	1	1	1	83	0
80667	3	2	1	2	2	2	2	3	1	1	1	54	1
80676	4	3	1	2	3	2	3	4	2	3	2	45	1
80686	5	2	2	2	3	1	4	2	1	1	1	82	0
80688	1	2	1	4	1	2	2	1	1	1	1	82	0
80690	3	3	1	2	2	2	2	1	1	1	2	11	1
80691	2	3	1	2	3	1	5	4	1	4	2	82	0
80698	4	3	1	4	2	2	6	1	2	2	2	13	1
80699	3	3	1	2	2	1	6	1	2	5	2	8	1
80700	4	3	1	2	1	2	2	1	1	1	1	76	0
80702	5	3	1	4	2	2	3	1	1	2	2	78	0
80703	4	3	2	4	3	1	2	1	1	1	1	78	0
80709	2	1	1	2	1	2	2	1	1	1	2	78	0
80710	3	2	2	2	3	1	4	1	1	2	1	82	0
80711	4	3	2	2	2	2	2	1	1	1	1	5	1
80721	2	2	1	2	1	2	2	2	1	1	1	81	0
80726	3	2	2	2	1	2	5	3	2	5	1	3	1
80728	4	3	2	2	2	1	4	1	2	1	1	75	0
80730	5	3	1	2	3	1	4	1	1	4	2	29	1
80731	4	2	1	2	3	2	3	1	1	2	1	34	1
80732	4	1	1	2	3	2	2	4	1	1	2	21	1
80733	3	3	1	2	1	2	2	1	1	1	1	78	0
80734	2	3	1	2	2	2	2	1	1	1	1	40	1
80737	3	1	1	2	3	2	2	3	1	1	2	28	1
80738	3	3	2	2	3	1	2	4	2	1	1	5	1
80739	4	3	2	2	3	1	3	3	1	2	2	80	0
80750	3	3	1	2	2	2	2	3	2	1	2	64	1
80753	5	3	2	2	1	2	6	1	1	1	1	18	1
80766	2	3	2	2	3	2	3	3	1	2	2	83	0
80769	3	2	2	4	2	2	2	1	1	1	2	81	0
80772	5	3	1	4	1	1	4	5	2	3	2	4	1
80775	5	3	1	2	3	1	3	3	1	2	2	77	0
80776	4	3	1	2	3	2	4	1	1	1	2	78	0
80782	4	3	1	3	1	2	5	3	2	2	1	7	1
80783	2	3	2	2	3	1	5	1	2	2	2	11	1
80787	3	3	1	3	3	2	2	2	1	1	2	81	0
80795	3	3	2	4	3	1	5	4	2	4	1	19	1
80798	3	1	1	4	2	2	2	1	1	1	1	82	0
80799	4	3	2	4	2	2	3	2	1	3	1	2	1
80804	4	2	1	4	2	1	3	1	1	2	1	78	0
80814	1	3	1	2	2	1	6	1	2	5	1	2	1
80819	3	3	2	4	3	1	5	3	2	1	2	12	1
80823	5	3	1	2	3	2	3	3	2	2	2	17	1
80825	3	3	2	2	3	2	3	3	1	3	2	3	1
80827	2	1	2	4	1	2	4	3	1	1	1	58	1
80832	3	2	1	4	1	1	2	1	1	1	1	75	0
80834	4	3	1	4	1	1	3	1	1	3	2	24	1
80836	3	3	1	4	2	2	4	4	2	2	2	0	1
80841	4	3	2	2	3	2	2	1	1	1	2	69	1
80846	3	2	1	2	2	2	4	2	1	2	1	60	1
80854	3	3	1	2	2	1	3	3	2	3	2	1	1
80857	4	1	1	3	1	2	3	1	1	2	2	12	1
80862	4	3	1	5	2	2	4	3	2	5	2	12	1
80865	4	3	2	4	2	1	4	1	2	5	1	11	1
80880	2	1	1	2	3	1	2	2	1	1	1	40	1
80892	1	3	2	2	3	2	3	3	1	3	1	82	0
80893	3	1	2	2	3	2	2	3	2	1	1	3	1
80894	3	3	1	2	2	1	5	3	2	1	2	22	1
80900	3	3	1	2	3	1	3	4	1	2	1	12	1
80902	3	1	2	2	2	1	2	1	1	1	2	43	1
80904	5	3	2	2	1	1	2	1	1	1	2	0	1
80905	5	3	2	2	2	1	2	1	1	1	2	46	1
80909	4	3	1	4	3	2	4	1	1	2	2	80	1
80911	5	1	2	4	3	2	3	3	2	2	1	34	1
80914	5	3	1	4	3	2	4	1	2	4	2	0	1
80916	4	3	1	4	3	1	2	4	2	1	2	1	1
80923	4	3	1	4	2	2	2	1	1	1	2	79	0
80929	3	3	1	4	2	2	5	1	1	4	1	52	1
80933	2	3	2	4	1	2	2	1	1	1	1	62	0
80934	5	2	2	4	1	2	2	1	1	1	1	78	0
80937	4	3	1	4	1	1	2	1	1	1	1	31	0
80938	5	3	1	6	3	1	3	1	2	1	1	56	1
80941	2	2	1	4	3	2	3	3	1	2	1	60	1
80942	3	3	2	4	2	1	2	1	1	1	1	80	0
80944	5	3	1	2	2	2	5	3	2	2	2	16	1
80948	4	3	2	4	2	2	2	1	1	1	2	45	1
80953	4	3	1	6	2	1	5	3	2	2	2	2	1
80957	4	3	1	2	2	2	2	1	1	1	2	12	1
80962	3	3	1	2	1	1	2	1	1	1	1	80	0
80966	4	2	2	4	3	2	5	1	1	1	1	79	0
80973	3	2	1	4	1	2	2	1	1	1	1	80	0
80976	3	2	2	2	2	2	2	1	1	1	1	25	1
80980	2	2	2	3	2	2	5	2	2	2	1	53	1
80981	5	2	2	4	2	1	5	1	2	2	1	18	1
80987	4	3	2	2	2	2	5	2	2	2	1	82	0
80988	4	2	1	3	2	2	2	1	1	1	1	81	0
80994	4	1	2	4	2	1	5	1	1	2	1	6	1
80999	5	3	1	4	1	2	5	1	2	2	2	80	0
81004	2	3	2	2	3	2	5	1	2	5	2	2	1
81012	5	2	2	2	2	2	3	4	1	3	1	2	1
81022	4	2	2	2	2	2	3	4	1	3	1	9	1
81023	5	2	1	2	1	2	5	3	2	4	2	36	1
81025	3	3	1	4	2	2	5	2	1	2	2	31	1
81027	4	3	1	2	2	2	2	1	1	1	1	76	0
81029	3	2	1	4	3	2	5	3	2	3	1	4	1
81031	3	2	2	2	2	2	4	3	2	1	1	7	1
81032	2	3	1	4	1	2	3	1	1	2	1	76	0
81033	3	2	2	6	3	1	6	1	1	5	1	75	0
81036	3	3	1	6	2	2	5	3	2	5	2	2	1
81038	1	3	1	4	3	1	2	2	1	1	1	76	0
81039	3	3	1	2	1	1	4	1	1	1	1	68	1
81040	2	2	2	2	2	2	4	1	1	4	1	83	0
81047	5	3	1	4	2	1	3	1	1	1	2	56	1
81055	4	3	2	2	2	2	2	1	1	1	1	70	1
81057	3	1	2	1	3	2	3	3	1	3	1	75	0
81065	5	2	2	2	2	1	3	1	1	1	1	0	0
81067	3	2	1	2	3	1	3	3	1	3	1	46	1
81068	4	3	1	2	1	1	2	1	1	1	2	82	0
81069	5	3	1	2	1	1	6	2	2	5	1	0	1
81072	4	3	2	2	2	2	3	1	1	1	1	78	0
81073	2	3	1	2	1	1	2	1	1	1	1	80	0
81084	1	3	1	4	2	2	6	1	2	5	1	1	1
81088	5	2	1	4	3	1	3	3	1	2	2	1	1
81100	5	2	1	2	2	2	5	1	1	2	2	80	0
81119	2	3	2	2	1	1	2	1	1	1	1	79	0
81122	4	2	2	2	1	1	3	2	1	2	1	20	1
81133	4	2	1	4	1	1	3	2	1	1	1	75	0
81135	3	2	2	2	3	2	5	3	2	1	2	74	0
81147	3	1	2	2	1	1	3	1	2	2	2	9	1
81160	3	3	1	2	3	2	2	1	2	1	2	32	1
81162	3	3	1	2	3	1	3	1	1	1	1	79	0
81171	3	3	2	2	2	2	3	1	1	1	1	76	0
81189	4	3	1	6	3	2	3	3	2	5	2	2	1
81197	5	2	2	6	2	1	5	3	1	3	1	20	0
81198	4	3	1	2	3	2	3	4	2	2	2	81	0
81216	5	3	2	2	1	2	4	1	1	1	1	19	1
81221	5	3	1	2	3	2	5	1	2	1	2	8	1
81231	4	3	1	4	3	1	3	3	1	2	2	18	1
81234	2	3	1	4	2	1	5	2	2	1	1	29	1
81236	2	3	2	2	2	2	2	1	1	1	1	76	0
81237	4	3	1	4	2	2	2	1	1	1	2	35	0
81238	2	1	1	2	3	1	2	3	1	1	1	79	0
81240	3	3	1	4	2	2	2	1	1	1	2	77	0
81243	4	2	1	4	1	2	3	1	1	2	1	78	0
81248	3	2	2	2	2	1	6	1	2	5	1	83	0
81250	4	1	1	4	1	2	3	1	1	3	2	45	1
81251	2	2	1	4	3	2	3	3	2	3	2	3	1
81252	3	3	1	2	3	2	2	3	2	1	1	7	1
81255	4	2	1	2	3	2	2	3	2	1	1	75	0
81261	3	3	2	2	3	1	3	4	2	3	2	3	1
81266	3	2	1	2	2	1	3	3	2	3	1	33	1
81267	5	3	1	2	3	2	3	5	1	1	1	74	0
81268	4	2	2	6	1	2	6	3	1	5	1	6	0
81270	3	3	2	2	4	2	4	3	1	4	1	37	1
81280	3	3	2	4	2	1	3	3	1	2	1	81	0
81287	3	2	1	4	1	1	5	3	2	3	1	11	1
81290	3	2	1	2	2	2	3	1	1	1	1	62	1
81295	3	3	2	2	2	1	5	1	1	3	1	73	0
81298	4	3	1	2	2	2	2	1	1	1	1	37	1
81301	3	1	2	2	1	2	2	1	1	1	2	78	1
81302	5	2	1	3	1	2	2	1	1	1	1	79	0
81303	4	3	1	4	1	2	2	1	1	1	1	77	0
81312	4	3	2	2	3	2	3	1	1	2	1	72	0
81316	2	2	1	2	2	1	5	1	2	3	1	49	1
81317	5	3	1	2	2	2	3	1	1	2	2	67	1
81321	2	3	2	4	3	1	5	3	2	3	1	2	1
81323	2	2	1	2	1	2	2	1	1	1	2	73	0
81324	3	2	2	2	3	2	5	1	2	5	1	5	1
81325	5	3	2	2	2	2	2	1	1	1	2	61	1
81327	5	3	1	2	3	2	5	4	2	3	2	4	1
81335	4	2	1	4	1	2	3	3	2	2	1	7	1
81347	5	2	2	2	2	2	3	3	2	2	1	2	1
81354	5	2	1	2	2	1	3	1	1	2	2	73	0
81355	4	3	1	2	2	1	4	1	1	4	2	13	1
81356	2	2	1	2	2	1	3	1	2	2	1	52	1
81361	3	3	2	2	1	2	2	1	1	1	1	72	0
81362	3	2	1	2	1	2	2	1	1	1	1	26	1
81367	4	3	2	2	3	1	4	4	1	1	1	11	1
81373	5	3	2	2	3	1	4	2	1	1	1	14	1
81374	1	3	2	6	1	1	2	1	1	1	1	74	0
81377	3	3	2	2	2	1	2	3	1	1	2	19	1
81379	5	3	1	2	2	1	4	1	1	1	1	79	0
81396	1	1	1	2	1	2	4	1	1	1	2	72	0
81398	3	2	2	2	1	2	2	1	1	1	1	72	0
81401	5	3	1	4	3	2	3	3	1	2	2	4	1
81418	2	1	1	2	2	2	2	1	1	1	1	74	0
81419	3	3	2	4	1	2	3	1	1	2	1	24	1
81420	3	3	2	4	2	2	5	5	2	4	1	4	1
81423	4	2	1	2	1	2	2	1	1	1	1	70	0
81430	2	1	2	3	1	2	2	1	1	1	2	83	0
81444	5	2	2	2	3	1	3	3	1	3	1	14	1
81445	3	3	2	2	3	1	3	1	1	2	1	75	0
81456	4	2	2	4	1	2	2	1	1	1	1	76	0
81467	5	3	1	4	2	2	3	1	1	2	1	4	1
81478	3	3	1	4	2	2	4	3	2	1	2	67	1
81479	5	3	1	2	2	1	2	1	2	1	1	45	1
81481	3	3	2	3	2	2	3	1	1	1	1	72	0
81493	4	2	1	4	2	2	2	1	1	1	2	66	0
81494	3	3	1	2	2	2	2	1	1	1	2	74	0
81501	3	2	1	4	2	2	3	3	1	2	1	74	1
81504	2	2	1	2	2	1	4	3	2	1	1	44	1
81513	4	2	2	2	2	2	2	1	1	1	1	77	0
81519	5	3	1	2	3	2	5	1	2	1	1	8	1
81523	2	2	2	4	2	2	5	3	2	3	1	1	1
81525	5	3	1	2	3	2	2	3	1	1	2	6	1
81534	2	3	1	2	1	2	2	1	1	1	2	73	0
81537	5	3	2	3	3	2	3	3	1	3	2	6	1
81541	2	2	2	4	2	1	3	3	2	3	1	6	1
81542	2	2	2	2	2	1	2	3	1	1	2	31	1
81544	4	3	2	2	3	1	4	1	1	4	1	72	0
81555	3	3	2	2	3	2	3	3	2	3	2	5	1
81562	4	3	1	2	1	2	3	1	1	2	2	75	0
81565	2	1	2	4	1	1	4	1	1	1	1	56	1
81570	3	2	1	4	1	2	3	1	1	2	1	72	0
81573	3	2	2	5	3	2	5	1	2	4	2	0	1
81584	2	2	1	2	1	2	2	1	1	1	1	72	0
81586	5	3	1	3	3	2	3	3	1	2	2	61	0
81587	3	3	1	3	2	2	5	4	2	1	2	1	1
81602	4	1	2	2	4	2	3	3	2	3	1	13	1
81612	1	3	1	2	3	2	3	5	2	1	1	37	1
81614	4	3	2	4	1	2	3	5	1	5	1	5	1
81619	2	2	2	2	3	2	5	4	2	4	2	2	1
81620	3	1	2	4	2	2	5	2	2	1	2	0	1
81622	4	1	1	3	3	2	2	2	1	1	2	14	1
81627	4	1	1	4	3	1	2	2	1	1	2	77	0
81628	3	3	1	4	2	1	3	1	1	2	2	77	0
81632	2	1	1	6	2	2	4	3	2	5	2	1	1
81642	3	3	2	2	2	1	2	2	1	1	1	74	0
81643	3	3	1	2	1	2	3	1	1	3	2	75	0
81652	2	2	2	6	3	2	5	3	1	2	2	4	0
81657	4	3	2	2	3	1	2	2	1	1	2	69	1
81662	4	3	2	4	1	1	4	2	1	4	1	13	1
81664	4	3	2	2	2	2	2	1	1	1	1	32	1
81667	2	2	2	2	1	2	4	4	2	2	1	44	1
81683	3	1	1	4	3	2	5	1	2	3	1	18	1
81684	4	3	2	4	2	1	3	1	1	2	1	10	1
81693	3	3	1	3	2	2	2	1	1	1	1	83	0
81696	3	2	2	2	1	2	2	1	1	1	1	76	0
81700	3	1	2	4	2	1	4	1	2	1	1	11	1
81719	5	3	1	3	3	2	5	3	2	5	1	0	1
81722	3	3	1	6	2	5	4	4	1	5	2	14	1
81732	2	3	1	2	3	2	2	1	1	1	1	18	1
81736	4	2	2	2	1	2	3	1	1	2	1	10	1
81737	4	3	1	2	1	2	3	1	1	2	2	71	0
81744	2	2	1	4	1	2	4	1	1	4	1	71	0
81750	3	3	1	3	1	2	3	1	1	2	2	71	0
81751	5	2	1	4	2	1	2	1	1	1	2	17	1
81758	2	2	2	2	2	1	3	1	1	1	1	10	1
81764	3	3	2	2	3	2	2	1	2	1	1	34	1
81765	4	3	2	4	2	2	5	3	2	2	1	1	1
81769	4	3	2	2	1	2	2	1	1	1	2	70	0
81778	3	3	1	4	2	2	5	1	1	3	2	40	1
81780	3	3	1	2	2	2	3	1	1	1	2	70	0
81785	5	2	2	1	3	2	6	5	2	5	1	2	1
81786	4	2	2	4	3	2	2	3	1	1	1	38	1
81787	3	2	2	2	3	2	4	3	1	3	1	32	1
81790	5	2	2	2	3	1	3	3	2	2	1	29	1
81803	4	3	2	4	1	2	4	1	1	4	1	26	1
81804	4	2	2	4	2	1	2	2	1	1	1	30	1
81809	3	3	2	2	3	2	5	4	2	5	1	10	1
81812	3	3	1	2	2	2	4	3	1	3	1	67	0
81819	4	3	2	2	2	2	2	1	1	1	1	75	0
81823	5	3	1	2	1	2	2	1	1	1	1	18	0
81826	3	3	1	2	3	1	2	3	2	1	1	7	1
81830	1	3	2	2	2	2	3	3	1	3	1	73	0
81833	5	3	2	2	2	2	3	1	1	2	2	74	0
81835	4	3	1	4	3	1	3	1	1	2	1	74	0
81851	2	3	2	2	3	1	4	1	1	4	1	72	1
81857	2	3	1	4	2	1	2	1	2	1	1	74	0
81858	3	3	2	4	3	2	3	1	1	2	1	75	0
81871	5	2	1	2	1	2	4	4	1	2	2	71	0
81873	2	3	2	2	3	2	3	1	1	1	2	13	1
81879	2	2	2	2	3	2	4	3	2	4	1	2	1
81883	4	3	2	2	3	2	5	3	2	3	1	34	1
81891	1	1	1	2	3	2	4	1	1	3	1	8	1
81913	4	3	1	2	2	2	3	1	1	2	1	70	0
81919	1	2	1	2	3	2	2	3	1	1	2	72	0
81929	5	2	2	4	2	2	2	1	1	1	1	73	0
81937	4	2	1	2	2	1	3	1	1	1	1	70	0
81939	5	3	1	4	2	1	6	1	1	5	2	26	1
81942	3	3	1	2	2	1	2	1	1	1	2	13	1
81943	4	2	2	4	1	2	6	1	2	5	2	3	1
81944	3	3	2	4	3	2	3	1	2	3	2	2	1
81946	2	1	1	2	3	2	2	1	1	1	2	73	0
81948	3	1	2	2	2	2	3	1	1	2	2	70	0
81957	4	2	2	4	2	1	3	1	1	1	1	69	0
81958	4	3	1	2	3	1	3	1	2	2	2	1	1
81962	4	3	1	4	1	1	2	1	1	1	1	77	0
81963	4	3	1	6	1	1	5	3	2	5	2	1	1
81968	3	3	1	2	4	1	2	1	1	1	1	73	0
81969	4	3	1	2	2	2	3	1	1	1	1	21	1
81972	1	3	2	4	2	1	3	2	1	2	2	36	1
81973	4	3	1	4	2	2	6	5	1	5	1	0	1
81989	4	3	1	2	1	1	3	1	1	3	2	74	0
82009	4	3	1	2	3	2	4	1	2	1	1	35	1
82010	4	2	1	2	3	1	5	3	2	5	2	24	1
82012	3	2	2	4	2	2	5	1	2	5	1	2	1
82052	2	2	2	2	2	1	2	1	1	1	1	43	0
82053	5	3	2	2	1	1	2	5	1	1	1	29	0
82056	3	3	2	2	3	1	4	1	1	2	1	73	0
82074	4	3	1	2	2	1	5	1	2	1	1	54	1
82078	4	2	2	1	2	2	3	2	1	2	2	38	1
82082	2	3	2	2	1	2	2	1	1	1	1	72	0
82083	4	1	2	4	3	2	4	3	2	5	1	0	1
82093	4	3	1	4	3	2	3	3	1	3	2	12	1
82115	4	3	2	2	1	2	2	1	1	1	1	73	0
82116	4	3	1	2	2	2	2	1	1	1	1	70	0
82127	3	3	1	2	2	2	3	3	2	1	2	25	1
82133	4	2	2	6	3	2	6	1	2	5	1	1	1
82146	2	1	1	2	3	1	3	1	1	2	2	70	0
82150	2	3	1	2	2	2	3	1	1	2	1	69	0
82153	3	3	1	4	3	2	4	2	1	4	1	69	0
82155	2	3	2	2	2	1	4	3	2	4	2	12	1
82159	4	3	1	2	1	1	3	1	1	2	1	68	0
82166	4	3	2	2	2	1	3	3	1	1	2	13	1
82173	3	1	1	4	2	2	3	1	1	1	2	72	0
82178	4	3	2	2	3	1	3	3	1	2	1	8	1
82182	3	1	2	2	3	2	4	1	1	2	1	81	0
82185	5	3	2	2	2	2	2	1	1	1	1	69	0
82189	5	3	1	2	3	2	5	3	2	2	2	6	1
82190	2	3	2	4	2	1	3	1	1	1	1	72	0
82191	3	3	1	4	2	2	3	1	1	2	2	73	0
82193	3	3	1	2	2	1	3	1	1	1	1	70	0
82199	2	3	1	2	3	1	4	2	1	3	2	61	1
82205	3	3	2	1	3	2	3	2	2	2	1	3	1
82207	4	3	1	2	1	1	2	1	1	1	1	72	0
82208	4	3	2	2	2	1	3	1	1	1	1	9	1
82209	4	3	1	2	2	2	3	1	1	1	1	75	0
82217	3	1	2	4	2	1	3	3	1	3	1	23	1
82240	4	3	1	2	3	1	3	1	2	2	2	0	1
82243	3	3	2	4	3	2	3	1	1	2	1	35	1
82255	5	2	1	1	3	1	3	2	2	5	2	0	1
82259	2	3	2	4	4	1	6	1	1	4	2	73	0
82262	4	1	1	4	2	2	2	3	1	1	1	20	1
82269	3	3	1	4	2	1	2	1	1	1	1	70	0
82278	1	2	2	2	2	2	4	3	2	4	1	66	1
82284	4	2	2	4	2	1	2	1	1	1	1	37	0
82287	2	3	1	2	3	1	4	3	2	2	1	6	1
82298	5	3	1	4	3	1	2	2	1	1	1	23	1
82299	4	2	1	4	3	1	3	2	1	2	1	72	0
82305	2	3	2	2	2	1	4	3	1	1	2	18	1
82306	4	3	2	2	1	2	3	1	1	2	1	54	1
82309	3	3	1	4	2	1	2	1	1	1	1	68	0
82310	3	2	1	3	3	2	3	1	1	1	1	66	0
82311	3	2	1	2	1	2	2	1	1	1	1	69	0
82315	4	2	2	2	2	1	4	4	1	2	1	3	1
82316	4	2	2	6	3	1	6	4	1	5	1	6	1
82317	5	2	2	4	3	1	6	1	1	5	1	44	1
82325	3	1	1	5	1	2	4	1	2	1	2	1	1
82328	2	1	1	2	2	2	2	1	1	1	2	54	0
82330	2	1	2	4	2	1	5	4	2	5	2	3	1
82331	3	2	2	2	2	1	2	4	2	1	1	8	1
82337	2	2	2	2	4	1	4	4	2	2	1	29	1
82340	4	3	1	4	1	2	5	1	1	5	2	0	1
82341	4	2	1	4	1	1	2	1	1	1	1	71	0
82347	3	3	2	2	3	2	5	5	1	3	1	32	1
82348	2	1	2	2	3	1	3	3	1	2	2	3	1
82354	2	2	1	1	3	1	5	4	2	3	1	1	1
82357	5	1	1	4	1	1	3	1	1	2	2	16	0
82359	5	2	1	4	2	2	2	1	1	1	1	8	1
82366	4	2	1	2	1	2	4	1	1	2	2	68	0
82373	2	2	1	2	2	1	3	1	1	2	1	64	1
82374	3	3	1	2	2	2	3	3	2	2	2	50	1
82388	5	2	2	2	2	2	2	1	1	1	1	9	1
82389	3	3	2	2	3	2	4	3	2	2	2	5	1
82391	4	3	1	4	2	2	3	1	1	2	1	70	0
82392	4	3	2	2	2	1	3	1	1	2	1	42	1
82395	4	3	1	2	2	2	3	3	1	2	2	68	0
82401	2	3	2	4	3	2	6	3	2	5	2	3	1
82404	5	3	1	2	1	1	4	3	1	1	2	18	1
82405	3	2	2	2	3	2	2	1	1	1	2	69	0
82410	2	3	2	4	3	2	3	3	2	3	2	4	1
82413	3	3	1	2	2	1	3	1	1	2	2	1	1
82417	2	3	2	4	1	1	2	1	1	1	1	67	0
82421	5	2	2	2	2	2	3	1	1	2	1	67	0
82423	4	3	1	2	3	2	2	1	1	1	2	70	0
82426	4	3	1	2	3	2	5	3	2	1	1	7	1
82427	3	3	2	2	2	1	2	1	1	1	1	39	1
82429	3	3	1	4	3	2	5	4	2	3	1	4	1
82430	2	3	1	2	2	2	2	1	1	1	2	68	0
82432	3	3	1	2	3	1	3	1	1	1	1	68	0
82433	3	3	2	2	3	1	4	1	1	1	2	68	0
82435	3	3	2	2	2	2	2	1	1	1	2	32	0
82440	4	3	1	4	1	2	2	1	1	1	1	68	0
82442	4	2	1	2	1	1	2	1	1	1	1	59	0
82445	2	2	2	2	3	1	3	1	2	2	1	46	1
82446	4	2	1	2	2	2	6	1	1	5	1	22	1
82447	4	1	2	4	3	2	5	1	2	3	2	7	1
82451	4	3	1	4	2	2	2	1	1	1	2	39	0
82454	4	1	2	2	2	1	4	1	1	1	1	60	1
82457	2	1	1	2	2	2	6	2	2	5	2	3	1
82461	5	2	1	2	3	2	3	3	2	3	2	6	1
82472	4	2	2	3	3	2	2	1	1	1	1	68	0
82475	2	3	2	2	3	1	6	5	2	5	2	0	1
82478	4	2	2	4	1	1	2	1	2	1	1	50	1
82486	4	2	1	2	2	1	2	1	1	1	1	67	0
82488	3	3	2	2	2	1	2	1	1	1	2	60	0
82491	4	3	1	2	3	2	3	1	1	2	2	16	1
82495	3	3	2	4	1	1	2	1	1	1	1	66	0
82496	2	3	1	2	1	2	2	1	1	1	1	64	0
82498	2	2	2	2	1	2	2	1	1	1	1	70	0
82501	3	2	1	2	2	1	3	1	1	1	1	67	0
82512	5	3	1	4	2	2	2	4	1	1	2	0	1
82513	2	2	1	2	3	1	6	4	1	5	2	0	0
82515	5	2	1	6	3	6	5	4	2	5	2	2	1
82520	2	1	1	2	2	2	2	1	1	1	2	67	0
82523	5	3	2	2	3	2	3	5	2	3	2	8	1
82524	4	3	1	2	3	2	3	3	1	2	2	17	1
82525	2	2	2	2	2	2	4	1	1	3	2	11	1
82530	4	1	1	4	3	2	3	3	1	1	1	3	1
82544	1	3	1	2	2	2	4	1	1	1	1	63	1
82545	1	3	1	6	2	1	5	1	1	1	1	14	1
82556	5	3	1	6	2	2	6	5	2	5	1	3	1
82558	3	3	1	4	3	2	2	3	1	1	2	35	1
82559	3	2	2	2	2	1	2	1	1	1	1	69	0
82562	3	3	1	2	3	2	4	1	1	1	2	74	0
82567	3	2	1	2	2	1	3	1	1	2	1	32	0
82569	4	3	1	2	1	1	2	1	1	1	1	43	1
82575	4	1	1	2	3	1	2	1	1	1	2	68	0
82578	3	3	2	3	2	2	2	1	1	1	2	23	1
82579	3	3	1	4	2	2	2	1	1	1	2	71	0
82588	3	1	1	2	4	2	3	1	1	2	2	66	0
82589	1	2	2	2	1	2	4	1	2	4	1	9	1
82598	4	3	1	2	2	2	5	3	2	3	2	5	1
82602	3	3	2	2	3	2	4	1	1	3	1	66	0
82630	3	3	1	2	1	2	4	1	1	1	1	64	0
82631	3	3	1	2	1	1	3	2	1	2	1	27	0
82638	3	3	1	4	3	2	2	1	1	1	1	33	0
82645	2	3	2	6	2	2	2	1	1	1	2	67	0
82648	3	2	1	2	1	2	2	1	1	1	1	66	0
82652	3	3	1	4	2	2	3	1	1	2	2	69	1
82653	3	2	1	1	3	2	4	1	1	2	2	40	1
82657	2	3	1	2	2	1	4	3	1	1	1	11	1
82658	3	1	1	4	1	2	2	1	1	1	1	48	0
82659	2	3	1	4	1	1	2	1	1	1	1	45	0
82673	3	3	1	2	2	1	3	1	1	2	1	22	1
82674	2	1	2	2	2	2	4	3	1	4	2	25	1
82675	4	3	1	4	3	2	3	3	2	1	1	13	1
82678	2	2	2	2	3	1	3	1	1	2	1	65	0
82686	1	2	2	2	2	1	3	3	1	3	2	7	1
82687	3	1	1	2	2	6	5	1	2	1	2	14	1
82698	4	3	2	2	2	2	2	1	1	1	2	67	0
82704	3	2	1	2	2	2	3	1	1	3	1	69	0
82705	3	3	2	4	2	1	4	4	1	4	1	4	1
82708	3	3	1	3	3	2	2	1	1	1	1	45	1
82713	4	2	1	4	1	2	3	1	1	5	1	12	1
82722	3	2	1	2	1	2	4	1	1	1	1	66	0
82729	5	3	2	2	3	2	4	1	1	2	1	28	1
82735	5	2	2	2	3	6	5	3	2	2	1	1	1
82738	3	3	1	3	3	2	4	3	2	1	1	65	1
82745	4	3	2	2	2	2	2	2	2	1	2	8	1
82746	2	2	2	4	3	1	2	1	1	1	1	65	0
82756	4	3	1	4	1	2	2	1	1	1	2	66	0
82759	3	2	1	4	3	2	3	3	1	2	2	68	0
82764	2	1	1	2	2	2	6	1	1	5	2	72	0
82771	2	1	1	4	2	1	6	3	2	2	2	6	1
82773	4	3	1	4	3	1	3	1	1	2	1	44	1
82785	2	3	2	6	3	2	4	4	2	1	1	0	1
82789	4	2	2	4	1	2	4	1	1	2	2	28	1
82790	4	2	2	4	1	1	2	3	1	1	1	19	1
82797	2	3	1	4	2	1	2	1	1	1	2	32	1
82808	3	2	2	2	1	1	2	1	1	1	1	65	0
82810	4	3	1	2	1	1	2	1	1	1	1	66	0
82816	4	3	1	4	2	2	3	1	1	2	1	65	0
82818	1	3	1	4	1	1	2	1	1	1	1	68	0
82821	4	3	1	2	3	2	3	4	2	3	2	32	1
82825	4	3	2	3	3	2	2	5	2	1	1	7	1
82829	4	3	1	6	1	2	4	1	1	2	2	66	0
82831	2	2	2	2	3	2	5	4	2	3	1	1	1
82836	5	3	1	4	1	2	6	1	1	5	2	1	1
82846	5	3	2	2	1	1	3	1	1	1	1	17	1
82847	3	3	1	4	2	2	2	1	1	1	1	34	0
82852	5	3	1	2	2	1	2	1	1	1	1	65	0
82853	4	3	2	3	2	2	2	1	1	1	1	66	0
82862	4	2	1	4	2	2	2	1	1	1	2	65	0
82869	4	3	2	4	1	2	2	1	1	1	1	70	0
82880	2	1	2	2	3	2	4	3	1	1	1	37	1
82886	3	3	1	2	3	2	4	2	2	2	1	67	0
82889	4	3	1	4	1	1	2	1	1	1	2	45	0
82890	4	3	1	2	3	2	4	1	1	2	2	14	1
82892	4	3	1	4	3	1	2	1	1	1	2	48	1
82895	2	1	1	4	2	2	5	1	2	1	2	26	1
82896	3	1	1	1	3	1	5	1	2	4	1	3	1
82897	4	3	1	2	3	1	3	2	1	3	2	65	0
82906	3	3	1	4	3	2	6	3	2	5	2	6	1
82911	3	3	2	6	3	2	4	5	2	4	1	21	1
82919	3	1	2	4	3	1	3	5	2	2	2	6	1
82924	5	1	2	2	3	1	4	3	1	4	2	2	1
82932	4	2	2	3	3	2	5	3	2	3	1	0	1
82939	4	2	1	4	3	2	3	3	1	2	2	35	1
82943	3	2	2	4	1	2	2	1	1	1	1	64	0
82949	2	3	1	2	4	1	2	1	1	1	2	38	0
82951	5	3	1	2	3	1	5	3	2	1	2	14	1
82962	5	1	1	2	3	2	6	3	1	2	2	5	1
82964	3	1	2	2	2	1	3	1	1	1	1	68	0
82975	1	2	1	2	3	2	4	4	2	2	1	27	1
82982	4	3	1	2	3	1	2	1	1	1	2	66	0
82983	3	2	1	3	2	2	3	1	1	1	2	66	0
82993	5	2	1	2	2	2	5	3	2	2	2	10	1
82997	3	3	1	2	3	2	2	1	1	1	1	13	1
83009	3	2	1	4	2	2	3	1	1	1	1	56	1
83010	3	2	1	2	2	1	3	1	2	2	1	44	1
83019	1	2	2	2	1	2	3	1	1	2	2	63	0
83026	4	3	1	6	2	2	3	3	1	2	1	65	0
83028	5	3	2	4	3	2	5	3	1	5	2	15	1
83030	3	3	1	2	3	1	5	1	2	5	1	46	1
83042	5	3	2	4	1	1	2	1	2	1	2	10	1
83043	5	3	2	4	1	2	3	1	1	1	1	65	0
83045	4	2	2	4	2	2	2	1	1	1	1	67	0
83046	4	3	1	2	2	2	3	2	1	2	1	37	1
83047	5	3	2	2	1	1	2	1	1	1	2	7	1
83048	2	2	1	2	2	1	2	2	2	1	1	30	1
83050	5	2	2	2	3	2	4	5	1	3	1	1	1
83054	4	3	2	2	1	1	3	1	1	1	1	63	0
83055	5	2	2	4	3	2	6	5	1	5	1	22	1
83058	5	3	2	2	2	2	2	1	1	1	1	51	1
83059	3	2	1	2	1	2	5	1	2	2	1	48	1
83062	4	1	2	5	2	2	3	1	1	1	1	62	0
83067	3	2	2	2	1	1	2	1	1	1	2	49	0
83074	4	3	2	2	1	1	2	1	1	1	1	31	0
83077	2	3	1	2	1	2	2	1	1	1	2	68	0
83083	4	3	2	2	3	2	5	1	1	3	1	7	1
83084	4	3	1	2	2	1	2	1	1	1	2	18	1
83085	3	3	1	2	1	2	2	1	1	1	2	64	0
83088	3	1	1	2	3	2	4	3	1	5	2	1	1
83089	4	3	1	6	2	2	5	1	1	3	1	4	1
83097	3	3	2	4	3	1	5	3	2	5	1	11	1
83103	2	2	1	3	2	2	3	2	1	3	2	63	0
83106	3	3	2	2	3	1	2	1	1	1	1	39	0
83108	3	3	2	4	1	1	2	1	1	1	1	58	1
83129	3	2	2	4	2	1	2	3	1	2	1	61	0
83130	2	3	1	3	2	2	3	4	2	3	2	4	1
83136	2	3	1	4	2	2	3	1	2	5	1	8	1
83145	3	3	1	2	3	1	3	1	2	2	1	0	1
83146	2	3	2	4	2	1	3	1	1	2	1	36	1
83148	3	3	2	2	3	1	5	4	2	4	1	4	1
83150	5	3	1	4	1	2	3	1	1	1	1	39	1
83158	4	3	1	2	3	2	5	1	1	4	2	1	1
83173	3	3	1	3	2	2	2	1	1	1	2	65	0
83175	3	3	2	2	3	2	2	1	1	1	2	30	1
83182	4	3	1	2	2	1	3	3	1	2	1	24	1
83184	5	2	1	2	1	1	2	3	1	1	2	64	0
83188	3	3	1	2	2	2	3	1	1	1	1	43	1
83190	5	3	1	2	3	1	4	1	1	3	2	20	1
83191	4	3	2	2	3	2	3	1	1	2	1	61	0
83195	2	2	1	2	1	2	2	1	1	1	1	63	0
83197	2	3	2	4	3	1	2	2	1	1	2	20	1
83202	3	3	1	2	2	2	4	4	2	4	1	15	1
83207	4	2	1	2	3	2	3	1	1	2	2	62	0
83210	3	3	2	4	1	1	6	1	1	5	1	1	1
83214	3	2	1	2	1	1	3	1	1	1	1	65	0
83220	4	2	2	4	2	2	4	4	2	1	1	3	1
83222	5	2	2	2	1	2	2	1	1	1	1	47	0
83224	4	3	1	4	1	2	3	1	1	2	2	60	0
83232	2	3	2	2	3	2	4	4	2	1	2	5	1
83233	2	3	1	4	1	2	4	1	2	3	2	18	1
83235	3	3	1	2	1	2	3	1	1	2	1	63	0
83236	5	3	1	2	2	2	2	3	1	1	2	3	1
83237	5	3	1	2	1	1	3	3	2	3	2	1	1
83241	4	3	1	4	3	1	3	4	1	2	2	39	1
83253	3	3	2	6	3	1	6	3	1	5	1	6	1
83261	3	3	2	4	1	1	2	1	1	1	1	45	0
83270	4	3	1	2	3	2	3	1	1	1	2	63	0
83272	3	1	2	2	3	1	5	2	1	4	1	41	1
83273	4	3	2	4	2	1	3	3	1	2	1	6	1
83274	4	3	1	2	3	1	5	4	2	1	1	2	1
83275	4	3	2	2	2	2	3	3	2	3	1	17	1
83278	4	2	2	2	2	2	2	1	1	1	1	65	0
83281	3	2	2	2	2	1	5	5	2	3	1	1	1
83282	2	2	2	4	1	1	2	1	1	1	1	64	0
83285	4	3	2	2	2	2	2	1	1	1	2	15	1
83286	2	2	2	3	2	2	4	1	2	5	1	13	1
83287	3	1	2	2	2	2	3	3	1	2	2	0	1
83288	3	1	2	2	3	2	3	3	2	5	2	1	1
83299	1	3	2	6	2	2	3	1	1	3	2	6	1
83301	2	2	1	2	3	2	5	3	2	2	1	13	1
83302	1	3	2	2	3	2	4	3	2	4	1	64	0
83305	3	2	2	2	3	1	5	4	1	2	1	48	1
83314	5	2	1	6	1	5	6	1	2	5	1	0	1
83319	3	3	1	4	2	2	3	3	1	2	1	44	1
83321	2	1	1	2	3	2	3	1	2	2	2	14	1
83325	3	2	2	4	1	1	2	3	1	1	1	17	1
83331	4	3	1	2	3	2	4	2	1	3	2	26	1
83333	5	3	1	2	2	2	4	1	1	2	2	36	1
83337	5	2	1	2	1	1	2	1	1	1	2	14	1
83346	3	3	1	4	2	2	3	1	1	2	2	60	0
83353	3	3	1	4	1	2	2	1	1	1	1	63	0
83354	4	3	2	2	3	2	4	4	1	4	2	63	0
83355	4	3	1	2	3	1	4	2	1	4	1	21	1
83358	4	3	1	4	2	2	4	1	1	1	2	25	0
83366	3	3	2	2	4	1	4	2	2	1	1	9	1
83370	5	3	1	2	1	2	6	1	1	5	2	0	1
83381	4	3	1	2	1	2	2	1	1	1	1	62	0
83384	3	3	1	2	1	2	2	1	1	1	1	61	0
83400	1	2	1	2	3	1	5	3	1	4	2	10	1
83402	5	2	2	3	2	2	3	2	1	1	1	6	1
83419	3	3	1	2	3	1	5	1	1	4	2	24	1
83423	3	1	1	2	2	2	4	1	1	4	2	62	0
83425	5	3	2	3	3	2	6	1	1	5	2	7	1
83427	4	3	2	2	1	1	6	1	2	5	1	1	1
83441	2	3	2	6	2	5	6	1	2	5	2	1	1
83444	4	3	2	2	1	2	2	3	1	1	1	17	1
83448	3	3	2	2	3	2	3	3	1	2	1	13	1
83454	2	2	1	3	2	2	3	3	1	2	1	63	0
83457	3	3	2	4	2	2	3	2	1	1	1	61	0
83458	4	3	1	2	2	2	3	1	1	1	1	61	0
83460	1	3	2	4	1	1	2	1	1	1	2	53	0
83463	4	3	2	2	2	1	2	1	1	1	1	30	0
83470	3	3	2	2	3	2	3	1	1	2	1	61	0
83473	3	2	1	2	2	2	2	1	1	1	1	26	0
83482	3	3	1	4	3	2	2	3	1	1	2	4	1
83484	3	2	1	4	2	1	4	3	1	1	1	25	1
83485	3	3	2	1	3	2	4	2	2	3	2	1	1
83486	5	3	1	2	2	1	2	1	1	1	2	39	1
83488	4	2	2	4	2	2	3	1	1	5	1	0	1
83493	4	3	2	4	3	2	2	3	2	1	1	2	1
83496	4	2	1	2	1	1	3	1	1	1	1	48	1
83502	3	2	1	2	2	1	5	3	2	3	1	29	1
83504	4	3	1	4	2	1	3	3	2	3	1	11	1
83508	3	2	2	3	2	2	3	1	1	2	1	30	1
83510	1	2	1	1	1	1	5	1	1	2	1	17	1
83511	2	1	2	2	3	1	4	1	1	4	2	64	0
83517	3	2	1	2	2	1	2	1	1	1	1	62	0
83522	2	3	2	2	3	2	5	1	1	4	2	9	1
83524	5	3	1	4	3	1	2	3	2	1	1	7	1
83531	2	3	2	6	3	6	6	3	2	2	2	0	1
83533	2	2	2	2	3	2	3	3	2	3	1	4	1
83534	3	3	2	4	2	1	2	3	1	1	1	62	0
83535	5	3	2	6	3	2	5	4	2	5	2	3	1
83536	2	3	2	2	2	1	2	1	1	1	1	61	0
83537	5	2	2	2	1	2	3	1	1	1	2	54	0
83543	5	2	1	4	1	1	6	2	1	5	2	19	1
83545	4	2	2	4	1	2	3	1	1	3	1	60	0
83555	2	2	2	2	2	1	2	3	1	1	1	35	1
83567	5	2	1	2	2	1	2	2	1	1	2	56	1
83569	3	3	1	4	1	2	2	1	1	1	1	70	0
83572	4	3	2	2	3	1	5	3	2	4	2	5	1
83579	3	3	2	2	3	1	2	1	1	1	1	21	1
83582	2	3	1	4	3	1	2	1	1	1	2	61	0
83589	4	3	1	4	3	1	2	1	1	1	1	70	0
83590	4	3	1	2	3	2	5	3	2	1	1	2	1
83592	4	3	2	2	2	1	4	1	1	1	1	0	1
83599	2	2	2	2	3	1	5	1	2	4	2	14	1
83603	2	3	1	5	3	2	4	3	2	2	2	5	1
83615	5	2	1	2	3	2	2	3	1	1	1	49	1
83625	3	3	2	2	2	1	2	1	2	1	1	60	0
83635	3	3	2	4	2	1	4	1	1	1	1	10	1
83642	5	3	1	2	1	2	2	3	1	1	1	21	1
83654	4	2	1	2	2	2	3	1	1	1	2	60	0
83656	4	2	2	4	3	1	3	1	1	3	1	40	0
83661	2	3	1	2	3	1	2	3	1	1	1	20	1
83672	4	3	1	2	3	1	4	2	1	4	2	2	1
83674	2	3	2	4	2	2	2	3	1	1	1	59	0
83675	2	3	2	2	2	2	2	3	1	2	1	59	0
83676	5	3	2	2	3	1	2	1	1	1	2	54	1
83678	1	3	1	4	1	2	2	1	1	1	1	58	0
83679	4	2	2	4	1	2	2	1	1	1	1	58	0
83681	3	1	2	4	1	2	3	1	1	2	2	49	0
83682	2	2	2	2	2	1	3	1	1	1	1	66	0
83691	5	3	2	4	2	1	3	1	1	2	1	60	0
83692	1	2	1	6	2	5	6	4	2	5	1	10	1
83693	3	2	2	2	2	2	3	2	2	3	1	16	1
83695	5	3	1	2	1	2	3	1	1	3	2	41	1
83697	5	3	2	4	2	2	2	1	1	1	1	10	1
83700	4	2	1	2	1	2	3	1	1	2	2	53	0
83714	4	3	2	2	2	1	3	1	1	2	2	62	0
83718	4	3	2	2	2	1	3	1	1	3	1	61	0
83722	3	1	1	2	3	1	3	1	2	1	2	4	1
83724	5	3	1	4	3	6	5	3	2	4	1	0	1
83725	1	2	1	3	1	2	2	1	1	1	2	59	0
83727	3	2	2	4	3	1	5	3	2	5	1	13	1
83728	3	3	2	2	2	2	3	1	1	1	1	63	0
83730	3	3	2	5	3	2	6	3	2	5	1	3	1
83735	4	3	2	2	3	1	3	3	1	3	1	2	1
83745	4	3	2	6	2	1	5	1	1	5	1	5	0
83747	1	3	1	6	3	5	6	1	1	5	2	8	1
83750	5	1	2	2	2	1	4	1	1	2	2	30	1
83759	3	3	1	3	3	2	3	1	1	1	1	59	0
83762	2	2	1	2	1	1	5	4	2	4	1	2	1
83764	1	3	2	2	3	2	3	1	1	3	1	59	0
83777	3	1	2	2	1	1	2	1	1	1	1	59	0
83781	3	2	2	2	3	2	2	1	1	1	2	60	0
83784	4	3	2	4	2	1	3	1	2	1	1	25	1
83793	2	3	2	6	3	2	3	3	1	2	2	0	1
83795	4	3	2	2	3	2	3	2	2	2	1	7	1
83799	4	3	2	2	2	2	2	1	1	1	2	68	0
83801	5	3	1	4	2	2	2	1	1	1	1	48	1
83807	5	3	1	2	2	2	2	1	2	1	2	7	1
83814	3	3	2	2	3	2	5	3	2	2	2	0	1
83816	3	3	2	2	3	1	4	4	2	4	1	5	1
83817	4	3	1	2	2	1	5	1	2	2	1	1	1
83826	1	3	2	4	2	1	3	1	1	1	1	31	1
83831	4	3	2	4	2	2	3	1	1	2	1	59	0
83838	4	2	1	2	2	2	2	3	1	1	1	23	0
83839	4	2	1	6	3	1	6	5	2	5	1	11	1
83840	2	2	1	2	2	2	2	1	1	1	2	58	0
83847	2	3	1	2	3	1	5	4	2	3	2	4	1
83853	4	2	1	2	1	2	2	1	1	1	1	61	0
83854	3	2	1	4	2	2	2	1	1	1	1	59	0
83856	4	2	2	2	2	1	4	1	1	2	2	3	1
83863	3	1	2	2	2	2	4	1	2	2	2	4	1
83867	4	2	1	4	1	2	4	3	1	1	2	40	0
83872	4	3	2	2	2	2	3	1	2	2	2	4	1
83873	2	3	1	2	3	2	2	1	1	1	2	48	1
83875	2	3	1	3	2	2	2	1	1	1	1	59	0
83880	4	3	1	4	2	1	2	4	2	1	2	14	1
83885	4	3	2	4	2	2	3	3	2	3	1	5	1
83886	3	1	2	2	2	2	5	1	2	3	2	26	1
83889	2	3	1	4	3	1	2	1	1	1	2	11	1
83890	3	3	1	2	2	1	4	1	1	2	1	59	0
83891	3	3	1	2	1	2	2	1	1	1	1	58	0
83897	4	1	1	2	1	2	3	1	1	1	2	23	1
83898	4	3	1	2	2	1	2	1	1	1	2	2	1
83908	4	3	1	2	2	2	5	1	1	1	1	58	0
83909	2	2	1	3	2	2	3	1	1	2	1	54	1
83911	5	2	1	4	2	1	5	1	1	1	1	41	1
83913	4	3	2	2	3	1	5	3	2	3	2	6	1
83915	5	3	1	2	1	1	3	1	1	2	2	45	1
83927	4	1	1	2	3	1	3	1	1	1	2	58	0
83929	4	3	2	2	2	2	2	1	1	1	1	58	0
83936	3	1	2	2	3	2	2	3	1	1	2	6	1
83947	2	1	2	2	3	2	4	1	1	1	2	24	1
83951	4	3	1	2	2	2	2	1	1	1	2	70	0
83953	3	2	2	2	2	1	4	1	1	1	1	57	0
83955	3	3	2	4	2	2	4	1	1	4	1	30	1
83961	4	2	2	2	2	2	5	1	2	4	1	17	1
83968	3	2	1	2	1	2	2	1	1	1	2	57	0
83970	3	3	2	6	3	6	3	4	2	5	1	7	1
83975	5	3	1	2	3	2	2	2	1	1	1	57	0
83978	3	3	2	2	2	2	5	3	2	2	2	13	1
83985	4	3	1	4	1	1	3	1	1	1	1	25	0
83987	3	3	1	3	3	2	3	3	2	3	2	9	1
83990	2	3	2	4	3	1	2	1	2	1	1	9	1
83991	4	2	1	4	1	2	2	1	1	1	1	58	0
83997	3	3	2	2	2	1	2	1	1	1	1	23	0
84009	5	1	1	4	1	1	6	5	1	5	2	15	1
84018	3	2	2	2	2	2	3	2	1	2	1	11	1
84026	5	2	2	4	2	2	2	1	1	1	1	56	0
84028	4	2	2	4	2	2	3	1	1	2	1	21	1
84029	5	3	1	2	2	1	2	1	1	1	2	58	0
84031	5	2	2	2	2	2	3	1	2	1	1	57	0
84040	4	3	2	4	2	2	3	2	1	3	2	14	1
84042	3	2	1	2	3	2	4	3	1	2	1	57	0
84044	3	3	1	2	3	2	2	2	2	1	1	11	1
84046	4	3	2	2	2	2	5	3	1	1	1	58	0
84047	5	3	1	4	1	2	2	1	1	1	2	31	1
84048	4	3	2	6	1	2	5	1	1	1	2	58	0
84055	5	3	1	4	1	1	5	3	1	1	2	59	0
84057	3	3	2	4	2	1	3	3	1	2	1	25	1
84063	2	1	2	2	2	1	2	1	1	1	2	31	1
84064	4	3	1	4	2	2	2	1	1	1	2	55	0
84068	3	3	1	2	1	2	4	1	1	4	1	30	0
84069	3	3	1	6	3	2	5	4	2	1	1	16	1
84086	3	1	2	6	3	1	6	1	2	5	1	1	1
84088	3	1	1	2	2	2	2	1	1	1	1	19	0
84089	3	3	2	4	3	1	3	2	1	2	1	13	1
84091	2	3	2	2	3	1	2	1	1	1	2	55	0
84093	4	2	1	6	2	2	4	3	2	5	2	27	1
84094	5	3	1	2	2	1	3	4	1	2	2	8	1
84105	1	2	2	2	3	1	5	3	2	4	1	1	1
84106	4	3	1	3	2	2	3	2	1	1	2	61	0
84107	3	2	2	2	3	1	2	4	2	1	2	26	1
84111	4	3	1	4	3	1	4	4	2	4	2	1	1
84115	5	2	2	2	3	1	4	3	1	1	1	19	1
84116	5	3	2	2	3	2	3	4	2	1	1	2	1
84122	3	3	1	4	1	2	2	1	1	1	1	61	0
84126	3	2	2	4	2	2	3	3	1	3	1	44	1
84142	3	3	2	5	1	1	4	3	1	4	1	1	1
84145	1	1	2	2	3	2	3	1	2	1	2	11	1
84160	4	3	1	4	3	2	5	3	2	2	2	6	1
84161	3	3	2	2	3	1	3	3	1	3	1	28	1
84165	3	3	2	4	3	1	3	2	1	2	2	61	0
84166	4	2	1	4	1	2	3	1	1	3	1	54	1
84168	4	3	1	2	2	1	3	1	1	1	1	58	0
84173	3	2	2	4	1	2	4	3	1	2	2	58	0
84177	3	1	1	2	2	1	4	3	2	2	2	32	1
84184	4	1	1	4	1	2	4	2	2	4	2	55	0
84188	4	2	2	2	3	2	5	4	2	3	1	8	1
84192	1	3	1	2	2	2	2	1	1	1	2	47	0
84197	3	3	1	2	2	1	3	1	1	1	1	56	0
84198	3	3	1	2	2	1	2	1	1	1	1	55	0
84199	1	2	1	2	2	1	2	1	1	1	1	56	0
84202	5	2	2	2	2	2	2	1	1	1	1	54	1
84206	4	3	2	3	1	2	3	1	2	2	1	27	1
84209	3	3	1	2	3	2	6	3	2	5	1	19	1
84217	4	3	2	2	2	1	2	1	1	1	1	17	0
84220	2	2	2	2	3	1	5	2	1	3	1	27	1
84230	5	3	1	2	2	2	4	1	1	1	2	51	1
84234	3	2	2	4	2	1	4	1	2	4	1	57	0
84236	4	3	1	2	3	1	4	1	2	3	2	1	1
84238	4	3	2	2	2	1	2	2	1	1	2	57	0
84239	3	1	2	2	3	2	2	1	1	1	1	5	0
84258	4	1	1	5	3	2	5	1	2	5	2	11	1
84277	2	3	2	3	1	2	5	3	2	2	1	32	1
84298	5	3	1	4	3	2	3	1	1	2	2	55	0
84313	5	3	1	2	3	2	3	1	1	2	2	47	1
84315	5	2	2	2	1	2	2	1	1	1	1	50	1
84316	4	2	1	2	3	2	5	3	2	2	1	13	1
84317	4	1	2	2	3	2	5	3	2	4	2	1	1
84326	2	3	1	4	2	2	3	3	1	3	1	57	0
84327	2	2	2	4	2	2	5	3	2	1	1	5	1
84337	4	3	1	2	1	2	2	1	1	1	2	60	0
84349	4	3	2	4	2	2	3	4	1	2	1	3	1
84350	4	3	1	4	1	2	3	1	1	2	2	10	1
84354	3	3	1	4	3	2	4	3	2	3	1	7	1
84358	5	3	2	4	3	1	2	1	1	1	1	12	1
84363	2	3	2	2	3	2	3	1	1	2	1	55	0
84367	5	2	2	2	3	1	4	1	1	3	2	21	1
84369	1	3	2	2	3	2	5	4	2	4	2	2	1
84373	5	3	2	2	1	2	3	1	1	3	2	57	0
84376	5	2	2	2	1	2	3	1	1	3	1	24	1
84377	3	2	2	4	2	1	2	1	1	1	1	52	0
84386	5	3	1	4	1	1	6	1	2	5	2	5	1
84392	4	2	2	2	2	1	3	1	1	3	1	25	1
84393	4	2	2	2	2	2	3	1	1	1	2	46	1
84396	3	3	1	2	2	1	3	1	2	2	1	21	1
84399	1	3	2	2	2	1	5	3	1	4	1	5	1
84421	5	2	1	4	1	2	3	2	1	3	2	9	1
84423	1	2	1	2	1	1	3	3	2	1	2	16	1
84424	5	2	2	2	1	2	2	1	1	1	1	58	0
84427	3	3	2	2	3	2	2	1	1	1	2	55	0
84428	3	1	1	2	3	2	3	1	1	2	2	8	1
84433	4	2	1	6	1	2	5	1	2	5	2	55	0
84444	2	2	1	2	3	2	3	2	1	2	1	55	0
84448	2	3	1	6	1	1	5	3	2	3	2	1	1
84450	3	1	1	2	3	2	4	1	1	3	2	14	1
84453	4	3	2	4	2	1	3	3	1	1	1	55	0
84454	4	3	2	2	3	1	4	4	2	4	1	0	1
84455	4	3	1	4	2	1	2	1	1	1	2	56	0
84457	4	3	1	2	2	1	5	3	2	3	2	2	1
84460	1	3	2	2	2	2	3	2	1	1	2	59	0
84461	4	2	1	6	1	2	4	3	2	5	2	13	1
84466	3	3	1	2	2	2	2	3	1	1	1	57	0
84475	2	3	1	2	3	2	2	4	1	1	1	8	1
84484	4	3	1	2	2	1	3	1	1	2	2	55	0
84489	4	2	1	2	3	2	4	1	1	2	1	33	1
84494	4	3	1	2	1	2	3	1	2	3	2	2	1
84497	3	1	1	4	3	2	3	1	1	1	1	50	1
84498	3	3	2	2	3	2	4	1	1	1	1	57	0
84502	4	3	1	4	2	1	3	1	1	1	1	60	1
84515	3	3	2	4	1	2	2	1	1	1	1	56	0
84516	4	3	2	4	1	1	2	1	1	1	1	45	0
84519	3	3	1	3	2	2	4	2	2	1	2	20	1
84528	4	3	2	2	2	2	4	3	2	4	1	15	1
84529	3	3	1	4	3	1	2	3	1	1	2	19	1
84530	1	3	2	6	2	2	4	3	2	5	2	29	1
84532	4	3	2	4	2	2	3	2	1	3	1	21	1
84536	4	3	2	2	3	1	2	2	2	1	1	7	1
84537	4	3	1	4	1	2	3	1	1	3	2	55	0
84541	4	2	2	2	1	2	2	1	1	1	1	4	0
84547	3	3	2	2	3	1	5	3	2	2	2	15	1
84548	5	3	1	2	3	1	2	1	1	1	2	15	1
84550	5	3	1	2	2	2	2	1	1	1	2	57	0
84552	2	3	1	4	1	1	6	4	2	5	1	3	1
84554	3	2	1	2	2	1	2	1	1	1	2	54	0
84555	3	2	2	4	1	2	2	1	1	1	1	56	0
84564	1	1	1	2	2	2	2	1	1	1	2	55	0
84565	5	3	1	2	2	1	5	2	1	2	2	52	0
84566	3	3	2	2	1	1	2	1	1	1	1	64	1
84569	2	1	1	2	3	2	2	1	1	1	2	53	0
84579	4	3	2	2	3	1	2	1	1	1	2	27	1
84588	3	2	2	2	2	2	2	1	1	1	1	4	0
84590	2	3	1	4	2	1	2	2	1	1	1	18	1
84598	4	3	1	2	3	2	5	3	2	3	2	2	1
84602	2	3	1	4	1	1	3	1	1	1	1	52	0
84603	4	2	1	2	2	1	2	1	1	1	2	52	1
84612	2	1	2	3	3	2	3	3	2	2	1	1	1
84613	4	2	2	4	2	2	4	1	1	2	1	47	1
84617	3	3	1	2	2	1	2	1	1	1	1	51	0
84618	1	3	2	4	3	1	6	3	2	5	1	9	1
84625	3	2	2	2	2	1	3	1	1	2	1	1	1
84627	5	3	2	4	1	2	2	1	1	1	2	37	1
84631	4	3	2	3	2	2	2	1	1	1	2	57	0
84635	4	3	1	4	1	2	2	1	1	1	2	53	0
84637	4	3	2	4	1	2	2	1	1	1	1	55	0
84639	5	2	1	2	2	2	5	3	2	4	1	44	0
84647	5	2	2	6	3	5	6	1	2	5	1	15	1
84649	4	3	2	2	3	1	5	4	2	4	1	10	1
84652	4	3	2	2	2	2	3	1	1	3	1	11	1
84654	4	3	2	4	1	1	3	1	1	2	1	26	0
84658	3	3	1	2	2	2	3	1	1	2	1	53	0
84659	3	3	1	4	1	2	4	1	1	1	1	33	0
84661	2	2	1	2	1	1	5	3	2	2	1	34	1
84668	4	3	2	2	2	1	3	1	1	1	1	52	0
84673	3	1	2	2	1	1	2	1	1	1	2	46	0
84676	2	2	2	2	2	2	2	1	1	1	1	52	0
84678	4	1	2	4	3	2	3	2	1	3	1	54	0
84681	2	3	2	2	3	1	4	1	2	4	2	4	1
84683	3	3	2	5	3	2	4	4	2	5	2	1	1
84688	5	1	2	6	3	5	4	1	2	5	2	4	1
84695	2	3	2	6	2	2	5	3	2	2	1	4	1
84699	1	2	1	1	2	2	5	3	2	2	1	16	1
84703	2	2	1	2	3	2	3	3	1	3	2	22	1
84705	5	3	1	2	2	2	4	3	2	2	1	7	1
84706	4	2	2	4	2	2	2	1	1	1	1	37	0
84732	3	2	2	2	1	2	2	1	1	1	1	55	0
84734	4	2	1	4	1	2	3	1	2	2	1	8	1
84737	4	2	2	5	3	2	4	3	1	4	1	0	1
84739	4	2	2	4	2	2	3	3	2	3	1	7	1
84747	4	3	1	4	2	2	3	1	1	2	1	55	0
84751	5	3	1	2	3	1	3	2	1	1	2	54	0
84752	4	3	1	4	1	1	2	1	1	1	1	4	1
84755	4	3	2	2	3	1	4	1	1	4	1	7	1
84757	3	3	1	2	1	1	2	1	1	1	2	55	0
84761	4	3	1	2	2	1	5	3	2	2	1	6	1
84764	3	3	2	2	3	2	5	4	2	4	1	14	1
84765	4	2	1	2	1	2	4	1	2	3	2	5	1
84772	4	2	1	2	3	1	3	1	1	2	1	55	0
84780	2	2	2	2	3	1	4	3	2	4	2	0	1
84783	2	3	2	1	3	1	3	3	1	3	2	12	0
84786	2	3	1	4	2	1	4	2	2	4	2	53	0
84787	3	3	2	2	3	2	2	1	1	1	1	54	0
84788	2	1	1	2	1	2	4	1	1	1	2	20	1
84789	3	1	2	6	3	2	6	5	2	5	2	1	1
84791	4	3	1	2	3	1	4	3	2	4	1	0	1
84796	1	3	1	4	2	1	2	2	1	1	1	56	0
84799	3	3	2	2	3	1	3	1	1	1	2	54	0
84801	4	1	2	2	2	1	2	1	1	1	1	12	0
84806	3	3	2	2	2	2	3	1	1	2	2	52	0
84807	5	3	2	2	2	2	3	1	1	2	1	54	0
84810	3	3	2	2	2	1	2	1	1	1	1	12	0
84815	5	3	2	4	3	2	3	4	2	2	1	12	1
84819	4	2	2	2	2	1	3	1	1	2	1	54	0
84820	4	3	2	4	2	1	2	1	1	1	2	71	0
84821	3	3	2	2	2	2	2	2	1	1	2	17	1
84834	2	1	2	2	3	2	4	1	1	4	2	10	1
84837	5	3	1	2	2	1	3	3	1	2	1	52	0
84841	3	2	1	2	1	2	3	1	1	2	1	53	0
84844	3	3	2	4	2	2	3	3	1	3	1	24	1
84852	3	3	2	2	3	1	3	3	1	2	2	9	1
84855	4	2	2	4	1	2	3	1	1	2	1	17	0
84865	2	3	2	2	2	1	3	1	1	1	2	54	0
84868	3	3	1	4	1	2	3	1	1	2	1	11	1
84877	2	2	2	2	1	2	3	1	1	3	1	51	0
84880	4	2	2	2	2	2	5	3	2	2	1	1	1
84881	3	3	1	6	2	1	3	1	2	1	2	8	1
84882	4	2	2	4	2	1	4	2	1	3	1	53	0
84917	2	2	1	4	2	1	5	1	2	3	1	51	0
84920	2	3	1	4	3	1	4	2	1	4	1	3	1
84923	5	3	2	2	3	2	2	3	2	1	2	6	1
84924	4	3	1	2	2	2	3	1	1	1	2	52	0
84929	3	2	1	2	1	6	4	1	2	5	1	29	1
84937	3	3	2	2	2	2	3	3	1	2	2	9	1
84938	3	1	1	2	3	2	2	3	1	1	2	24	1
84939	3	3	2	2	2	2	2	1	1	1	1	53	0
84943	3	3	2	2	3	2	5	2	1	2	1	16	1
84947	3	2	2	2	3	2	5	4	1	1	1	3	1
84948	1	3	1	2	1	2	2	1	1	1	1	53	0
84949	3	3	1	2	3	2	5	1	2	2	1	3	1
84951	5	3	1	2	1	1	2	1	1	1	2	52	0
84955	4	3	2	4	2	1	3	1	1	2	1	53	0
84958	4	3	1	2	1	2	2	1	1	1	1	53	0
84970	4	1	2	2	3	2	4	1	1	1	2	2	1
84973	3	3	1	4	2	2	4	3	2	1	2	3	1
84988	4	3	1	4	3	2	5	1	2	1	1	65	0
84991	4	3	1	2	1	1	4	1	1	2	1	50	0
84996	3	3	1	4	1	2	2	1	1	1	2	53	0
85009	4	2	2	4	2	2	3	1	1	3	1	51	0
85013	4	3	2	2	1	2	2	3	1	1	1	52	0
85015	3	3	2	2	3	2	3	1	1	1	2	16	1
85025	1	2	2	4	2	1	4	3	1	4	1	31	1
85034	3	3	2	4	1	2	3	1	1	1	2	52	0
85038	5	3	2	4	3	1	3	1	1	3	1	53	0
85044	2	1	1	4	1	2	3	1	1	1	1	52	0
85046	4	3	1	4	3	2	2	1	2	5	1	10	1
85047	3	3	1	2	2	1	3	1	1	2	1	52	0
85049	2	2	1	2	2	1	2	1	1	1	1	50	0
85052	2	2	2	2	2	1	4	4	2	4	1	13	1
85061	3	3	1	6	1	1	3	1	2	2	2	1	1
85063	4	3	1	4	1	1	3	1	1	2	1	54	0
85068	2	3	1	4	3	2	5	3	2	1	2	0	1
85074	4	2	1	2	3	1	5	4	2	2	2	9	0
85081	4	2	1	2	3	1	2	3	1	1	1	10	1
85082	4	2	2	2	3	2	3	3	1	3	1	7	1
85083	4	2	1	2	3	1	5	4	2	2	1	4	1
85084	2	2	1	4	2	2	2	3	2	1	1	53	0
85085	5	2	1	2	1	1	3	1	1	2	2	52	0
85104	4	2	2	2	2	2	2	1	1	1	1	54	0
85106	5	2	2	4	3	2	3	3	2	3	1	5	1
85116	2	1	2	4	3	2	3	3	1	2	1	16	0
85120	5	2	1	2	3	1	2	1	1	1	2	49	0
85128	4	3	1	3	1	2	2	1	1	1	1	49	0
85138	3	3	2	2	3	2	4	1	1	4	1	5	1
85144	1	2	1	4	1	1	3	1	1	1	1	51	0
85146	3	3	2	2	1	2	3	1	1	2	1	29	1
85149	5	3	1	2	3	2	5	3	2	3	2	4	1
85153	5	3	1	2	2	1	3	3	1	2	1	19	1
85154	1	2	2	2	2	2	3	1	2	5	1	0	1
85156	5	2	2	4	1	2	3	1	1	3	2	13	1
85163	5	3	1	4	2	2	2	1	1	1	2	55	1
85191	4	3	1	2	2	2	3	1	1	3	1	51	0
85193	4	3	2	2	1	2	5	4	2	3	2	4	1
85198	3	2	2	2	2	2	2	1	1	1	1	51	0
85201	4	2	2	2	2	2	2	1	1	1	1	52	0
85212	4	3	1	2	2	2	2	1	1	1	2	31	1
85218	4	3	1	2	2	1	2	1	1	1	2	48	1
85219	4	3	1	4	1	2	2	1	1	1	2	40	1
85223	4	3	2	2	3	1	3	1	1	2	2	51	0
85226	5	3	2	2	2	1	3	3	1	2	1	15	1
85227	4	3	2	4	3	1	2	1	1	1	1	30	1
85229	4	3	1	2	2	1	2	1	1	1	1	52	0
85241	5	2	2	1	3	1	3	3	2	2	2	2	1
85243	3	2	2	2	2	2	3	1	1	3	1	5	1
85244	3	1	2	2	3	2	5	3	1	4	1	10	1
85251	5	2	1	2	1	2	3	1	1	2	2	37	1
85266	4	3	2	4	3	1	3	1	1	2	1	51	0
85267	3	1	2	2	2	1	3	1	1	2	2	25	1
85271	4	3	2	2	2	2	3	1	1	2	1	2	1
85277	5	3	2	4	1	1	4	1	1	4	1	10	1
85280	4	3	2	2	3	2	3	2	1	2	1	27	0
85285	4	2	1	2	1	2	3	3	1	2	1	36	1
85286	4	3	2	2	1	1	2	1	1	1	1	48	0
85287	4	1	2	4	3	1	5	2	2	3	2	1	1
85289	4	3	1	4	2	1	2	1	1	1	2	26	0
85290	3	3	1	2	3	2	2	1	1	1	1	49	0
85291	3	2	1	2	3	1	3	3	1	1	1	22	0
85294	4	3	2	2	2	1	3	2	1	1	1	26	1
85296	5	2	1	2	3	1	5	1	2	2	2	3	1
85298	3	2	2	2	3	1	4	3	2	3	2	9	1
85302	4	3	2	6	2	1	5	2	1	3	1	31	1
85312	2	2	2	2	2	2	3	1	2	2	1	34	1
85315	4	3	1	2	3	2	4	3	1	2	2	51	0
85317	2	2	1	4	1	2	2	1	1	1	1	52	0
85320	1	1	1	2	2	1	5	3	2	3	1	13	1
85322	4	2	1	2	2	1	3	4	1	2	1	50	0
85323	3	3	1	4	3	1	2	1	1	1	2	50	0
85328	2	3	1	2	3	2	3	2	1	2	2	49	0
85335	3	3	2	2	2	1	2	1	1	1	1	49	0
85336	2	3	2	4	3	2	3	3	2	2	1	17	1
85337	3	3	1	2	3	2	5	3	2	4	2	1	1
85342	3	1	1	2	2	2	3	1	1	1	1	50	0
85343	3	1	2	2	2	1	2	1	1	1	2	49	0
85344	3	1	2	4	3	2	2	1	1	1	2	50	0
85348	1	2	2	4	2	2	3	2	1	2	2	52	0
85350	3	2	2	2	1	1	4	2	1	4	1	28	1
85357	2	3	2	2	2	1	4	3	2	1	2	2	1
85358	3	3	2	2	3	2	5	3	1	5	1	14	1
85361	3	1	2	6	3	2	4	1	2	2	2	0	1
85362	4	2	2	4	3	2	3	3	2	3	2	13	1
85363	2	3	1	2	2	2	2	1	1	1	1	49	0
85364	3	3	2	2	3	2	3	1	1	2	1	51	0
85365	3	2	2	2	3	2	3	2	1	1	1	12	1
85366	4	3	1	2	1	1	2	1	1	1	2	50	0
85367	4	3	2	2	3	1	3	3	2	3	1	5	1
85368	4	3	1	4	1	2	2	1	1	1	1	50	0
85369	5	3	2	2	1	2	3	1	1	1	1	41	1
85370	3	3	1	2	2	1	2	3	1	1	1	51	0
85371	2	3	1	1	3	6	3	3	2	2	2	6	1
85372	2	3	1	2	2	1	2	1	1	1	2	49	0
85378	4	3	2	2	1	2	2	1	1	1	2	51	0
85380	3	2	2	4	2	2	3	4	2	2	2	50	0
85381	5	3	1	3	1	2	2	1	1	1	2	52	0
85384	3	3	1	2	3	2	3	1	1	1	1	53	0
85385	3	3	2	3	1	2	2	1	1	1	1	30	1
85391	2	1	1	2	2	2	5	3	2	5	2	14	1
85399	4	3	2	6	3	1	4	3	2	5	1	3	1
85400	5	3	2	2	3	2	3	1	1	2	2	48	0
85408	2	2	2	2	2	1	5	4	2	4	1	17	1
85413	1	2	2	3	2	2	3	1	1	1	1	50	0
85414	4	2	1	6	2	2	6	1	2	5	1	3	1
85416	5	3	1	1	3	1	5	3	1	5	2	0	1
85419	3	2	1	2	2	1	3	1	1	2	2	48	0
85425	3	3	2	2	3	1	3	3	2	2	1	1	1
85444	3	3	2	4	1	2	2	1	1	1	1	50	0
85447	5	2	1	2	3	1	5	5	2	5	2	18	1
85448	5	2	2	2	3	2	2	1	1	1	1	9	1
85450	4	2	1	3	1	2	3	1	2	3	2	39	1
85451	4	2	2	2	3	1	4	4	2	2	1	9	1
85462	4	3	1	4	2	1	5	3	2	2	2	4	1
85468	3	1	2	2	3	2	4	3	1	4	2	4	1
85473	3	3	2	2	3	1	2	1	1	1	1	50	0
85487	4	3	2	2	2	1	2	4	2	1	1	2	1
85492	4	2	2	3	2	2	4	5	2	3	1	5	1
85505	4	3	2	3	2	2	3	4	1	5	1	5	1
85510	3	3	1	4	2	1	5	3	2	2	1	45	0
85511	4	3	1	4	3	2	5	1	2	2	2	49	0
85517	3	3	1	2	2	1	3	1	1	1	2	49	0
85518	2	3	2	2	3	2	4	3	1	2	1	46	1
85524	3	2	2	4	3	1	2	1	1	1	2	25	1
85532	3	3	2	4	3	2	2	1	1	1	1	42	1
85533	4	3	2	2	2	1	3	4	2	1	1	17	1
85544	3	3	1	2	3	2	2	1	1	1	1	40	0
85545	3	1	1	4	2	2	3	1	1	2	1	7	1
85547	2	3	1	2	3	1	3	4	2	2	1	46	0
85553	2	2	2	3	1	2	4	2	2	1	1	24	1
85568	4	3	1	4	2	2	2	2	1	1	2	15	1
85571	2	2	1	4	3	1	4	3	1	2	2	49	0
85579	4	2	1	2	2	2	2	1	1	1	2	32	0
85582	3	3	1	2	2	1	3	1	1	2	1	32	0
85583	3	3	1	4	2	2	2	1	1	1	1	32	0
85587	5	3	2	2	3	1	3	1	1	2	1	20	1
85589	4	3	1	2	2	2	3	1	1	2	2	51	0
85593	3	3	2	2	2	2	2	1	1	1	2	50	0
85598	3	3	2	3	1	2	2	1	1	1	2	49	0
85606	5	3	1	2	3	2	4	3	2	3	2	1	1
85610	2	1	1	2	2	2	3	2	2	3	2	49	0
85611	2	1	2	2	4	1	4	3	2	4	1	6	1
85614	4	3	2	2	2	1	3	1	1	1	1	48	0
85626	5	2	1	2	2	2	2	1	2	1	2	2	1
85627	3	2	1	2	2	1	3	1	1	1	1	49	0
85635	4	3	2	4	2	2	3	1	1	3	1	48	0
85642	4	3	1	2	2	2	2	1	1	1	2	48	0
85646	1	3	1	2	3	1	2	1	1	1	1	22	1
85647	1	2	2	2	3	1	3	3	2	2	1	3	1
85654	2	3	1	2	1	2	2	1	1	1	1	45	0
85660	2	2	1	4	2	2	3	4	2	2	1	45	1
85681	1	2	2	2	2	1	5	3	2	3	1	35	1
85686	3	3	2	2	3	1	4	2	2	4	2	5	1
85690	3	1	1	4	1	1	4	1	1	1	1	47	0
85695	2	1	1	4	2	2	2	1	1	1	2	47	0
85697	3	1	2	2	2	2	4	3	1	2	2	9	1
85699	4	1	2	2	1	2	5	3	1	5	1	8	1
85703	5	2	1	1	2	1	5	3	2	2	2	1	1
85704	4	2	1	4	1	1	3	1	1	1	1	26	0
85705	3	3	2	3	2	2	4	1	1	2	1	47	0
85706	2	1	2	2	2	2	2	1	1	1	2	41	1
85708	2	1	1	2	2	2	2	1	1	1	2	47	0
85709	5	3	1	2	1	1	3	1	1	3	2	47	0
85710	3	2	1	4	1	2	2	1	2	1	2	14	1
85711	4	2	1	2	1	2	2	1	1	1	2	36	0
85712	1	2	1	2	2	2	2	1	1	1	1	47	0
85715	3	3	2	2	3	2	3	2	1	1	2	4	1
85716	3	3	1	4	2	1	2	4	2	1	1	15	1
85718	5	3	2	6	3	5	6	3	2	5	2	12	1
85720	5	3	1	3	3	2	4	1	2	5	2	20	1
85721	5	3	2	2	2	1	4	1	1	1	1	47	0
85724	3	3	2	2	2	2	5	4	2	1	2	40	1
85727	4	3	1	2	1	2	2	1	1	1	2	52	0
85734	5	3	1	4	3	1	5	4	1	5	1	7	1
85736	5	2	2	2	3	1	4	3	2	1	2	10	1
85737	1	3	2	4	1	1	3	3	1	1	2	45	0
85738	2	3	2	2	1	2	2	1	1	1	2	47	0
85741	4	3	1	2	3	2	3	1	1	2	2	47	0
85746	4	1	2	4	2	2	2	1	1	1	2	18	1
85748	5	3	2	2	3	2	2	1	1	1	1	41	1
85764	3	1	1	4	3	2	3	3	2	5	2	0	1
85766	4	3	2	6	1	2	5	3	2	5	1	9	1
85773	2	3	2	2	2	1	3	1	1	3	1	14	1
85786	1	3	1	2	3	5	6	1	2	1	1	12	1
85791	4	2	1	4	1	2	2	1	1	1	1	47	0
85798	5	2	1	4	1	1	2	1	1	1	2	1	1
85818	3	3	1	2	2	1	2	1	1	1	1	47	0
85819	3	3	2	4	3	2	5	3	2	4	1	9	1
85829	4	3	1	2	2	1	3	1	1	2	1	46	0
85834	3	2	1	2	2	2	3	3	1	2	1	36	0
85837	3	3	1	4	2	1	5	3	2	1	1	45	0
85852	4	3	1	2	1	1	2	1	1	1	2	46	0
85853	4	3	1	4	2	2	2	1	1	1	2	27	1
85856	3	3	1	2	3	1	2	1	1	1	2	26	1
85863	2	3	1	4	2	2	2	1	1	1	2	45	0
85864	5	2	1	2	3	1	4	3	2	4	2	7	1
85866	5	1	1	2	3	2	3	1	1	1	2	43	0
85889	3	3	1	2	2	2	2	1	1	1	2	46	0
85892	3	3	1	4	3	2	3	2	2	5	1	2	1
85894	5	2	1	4	3	1	4	1	2	2	2	9	1
85910	4	3	1	6	3	2	6	2	2	1	1	3	1
85914	2	2	1	2	1	2	3	1	1	1	2	46	0
85915	5	2	2	4	2	1	3	1	1	2	1	46	0
85928	4	3	2	2	3	1	4	1	2	4	2	7	1
85931	3	3	1	2	2	2	2	1	1	1	2	46	0
85938	4	2	2	2	3	1	4	2	1	2	1	45	0
85943	3	3	2	4	3	2	2	3	2	2	1	4	1
85944	5	2	2	3	1	2	2	2	1	1	1	46	0
85953	3	3	2	4	1	2	2	1	1	1	2	46	0
85955	3	3	1	2	2	2	2	1	1	1	1	45	0
85969	3	3	1	4	2	2	4	1	1	1	2	25	1
85974	3	3	2	2	3	1	3	1	2	1	1	25	1
85977	3	3	2	4	2	2	3	3	1	2	2	46	0
85980	3	3	1	2	2	2	2	1	1	1	1	46	0
85985	3	2	2	2	3	2	4	1	1	2	1	34	1
85989	5	2	1	2	3	2	3	1	1	3	2	4	1
85992	5	3	1	4	2	2	5	3	2	2	1	12	1
85996	4	2	2	2	3	1	5	3	2	4	1	4	1
85998	5	3	2	4	3	1	5	3	2	4	1	0	0
86002	5	1	1	2	1	2	4	3	2	1	2	15	1
86014	2	2	1	4	3	2	3	1	2	1	2	26	0
86020	3	3	1	2	1	2	2	1	1	1	2	19	0
86027	3	3	1	2	2	2	3	1	1	1	2	44	0
86031	5	3	2	2	3	1	5	1	1	3	1	3	1
86044	5	2	2	1	3	1	5	1	1	5	1	2	1
86057	4	3	1	2	3	2	2	1	1	1	1	37	0
86061	4	3	2	2	2	1	3	1	1	1	1	46	1
86062	3	2	2	6	3	1	3	3	2	1	2	9	1
86064	3	3	1	2	2	1	2	1	1	1	2	47	0
86066	4	3	2	4	2	2	2	1	1	1	1	35	1
86070	2	2	1	2	2	2	4	1	1	1	1	46	0
86077	4	2	2	2	3	1	2	1	1	1	2	54	0
86079	2	1	2	2	1	2	3	1	1	2	2	47	0
86088	4	2	2	2	1	1	4	1	2	3	1	3	1
86094	4	2	1	1	3	2	3	3	2	2	2	8	1
86095	4	3	1	4	2	1	2	1	1	1	2	45	0
86114	4	1	2	6	2	2	6	1	1	5	2	1	1
86119	3	2	2	2	3	1	5	2	2	4	1	1	1
86124	3	3	2	2	1	1	2	1	1	1	2	36	1
86133	4	3	1	2	2	1	3	1	1	1	2	12	1
86136	1	2	1	2	3	1	5	2	1	2	1	44	0
86151	2	3	2	2	1	1	3	1	1	2	2	43	0
86155	3	3	2	4	3	1	4	3	2	4	1	18	1
86161	4	3	1	2	3	2	3	3	2	2	1	11	1
86165	2	2	1	1	3	2	2	4	2	1	2	44	0
86180	5	3	1	2	2	1	3	1	1	2	2	5	1
86188	3	2	2	2	1	2	5	3	2	2	1	31	1
86190	2	2	2	2	3	1	5	3	2	4	1	2	1
86191	3	2	2	3	3	2	3	2	1	1	1	0	1
86192	2	3	2	6	1	2	2	2	1	1	2	41	0
86203	5	2	1	2	2	2	5	3	2	2	2	1	1
86210	4	3	2	4	2	2	2	1	1	1	1	45	0
86213	5	3	1	2	2	2	4	1	1	2	1	26	1
86223	4	2	1	2	3	2	4	3	2	1	1	6	1
86226	4	3	2	2	3	1	4	4	2	2	1	28	1
86227	4	3	2	6	2	1	4	3	2	5	2	26	1
86235	4	3	2	4	2	1	3	1	1	2	1	27	0
86236	3	3	1	4	2	2	5	3	1	4	2	10	1
86243	5	3	1	2	1	2	2	1	1	1	2	43	0
86249	3	2	2	2	1	1	2	1	1	1	1	43	0
86257	3	1	1	2	2	1	3	3	2	2	2	4	1
86258	3	3	1	4	2	2	2	1	1	1	2	43	0
86259	3	3	2	4	3	1	4	3	2	2	2	9	1
86268	2	1	2	2	3	2	2	1	1	1	2	43	0
86273	2	3	1	2	2	2	4	3	2	2	2	40	1
86276	3	2	1	2	2	1	3	1	1	2	2	43	0
86277	4	2	1	2	2	2	3	1	1	2	1	43	0
86278	5	3	1	4	2	1	3	1	1	2	2	16	1
86283	4	3	2	1	3	2	5	4	2	4	1	0	1
86284	3	3	1	2	2	2	3	1	1	2	2	41	0
86285	4	3	2	2	3	2	5	1	2	3	1	1	1
86287	2	2	2	2	3	1	3	2	1	2	2	3	1
86294	4	3	1	2	2	1	3	1	1	1	1	44	0
86296	4	3	1	3	3	2	4	1	2	1	1	27	1
86300	2	2	1	4	1	2	3	1	1	2	1	42	0
86303	3	3	2	3	2	2	4	4	2	5	1	1	1
86304	3	3	1	2	2	1	5	3	1	5	2	30	1
86306	3	1	1	3	1	2	2	1	1	1	2	42	0
86307	4	3	1	3	3	2	5	3	2	4	1	2	1
86309	2	3	1	6	1	1	5	1	2	1	2	43	0
86311	3	1	2	1	3	2	4	1	2	3	2	3	1
86317	2	1	2	2	3	1	6	2	2	1	2	9	0
86319	5	3	1	3	3	2	3	3	1	3	2	3	1
86321	1	3	2	4	1	1	5	3	1	4	1	41	0
86325	4	1	2	2	3	2	3	2	1	3	1	9	1
86327	3	3	1	4	2	2	2	1	1	1	2	29	1
86333	2	3	1	4	1	2	2	1	1	1	2	43	0
86336	3	1	1	3	1	2	3	1	1	2	1	44	0
86338	3	3	1	2	3	2	2	3	1	1	1	19	1
86340	5	3	2	4	1	2	2	1	1	1	1	31	1
86341	3	3	1	4	2	1	3	2	1	2	2	43	0
86342	3	3	1	2	2	1	2	1	1	1	1	43	0
86346	4	3	1	2	2	1	4	1	1	1	1	44	0
86354	4	3	2	4	1	1	4	1	1	5	1	24	1
86355	4	2	1	2	2	2	3	3	1	1	2	45	0
86356	4	3	1	2	1	2	4	1	2	4	2	47	0
86357	2	2	2	2	2	2	2	1	2	1	1	0	1
86359	3	3	1	1	3	1	5	3	2	2	2	0	1
86363	5	2	1	2	3	1	3	1	1	2	2	16	1
86366	4	2	2	2	2	2	3	1	1	2	1	11	1
86368	2	3	1	2	3	2	3	1	2	2	2	2	1
86372	4	3	1	2	3	2	2	1	1	1	2	43	0
86373	3	3	1	2	2	1	3	3	1	1	1	31	0
[truncated: 65,147 more rows]
