# Supplementary material for: Development and Validation of a Prognostic Nomogram for Lung Adenocarcinoma: A Population-Based Study
Source: J Healthc Eng. 2022 Dec 10;2022:5698582. doi: 10.1155/2022/5698582 (PMC9759395; doi:10.1155/2022/5698582)
Supplement: Supplementary Materials — The first Excel table named “1. Date-AD” in the supplementary materials section contains all the patient information sorted out, such as age and gender. The second Excel table named “2. Date_Code” is the code used to convert the data downloaded from the public data into a useable format. [file 5698582.f1.zip › 2.Date_Code.xlsx]

## Sheet: Sheet1
Item No	Item name	Code
1	Age
	<50	1
	50-59	2
	60-69	3
	70-79	4
	>80	5
2	Race
	Black	1
	Other (American Indian/AK Native, Asian/Pacific Islander)	2
	White	3
3	Sex
	Female	1
	Male	2
4	Primar_Site
	340	1
	341	2
	342	3
	343	4
	348	5
	349	6
5	Histologic_Type
	8000	4
	8001	4							8250-8257	8323	8480-8481	8550	8570-8574、8576
	8002	4								8560	9053		8575
	8004	4
	8005	4
	8010	4
	8012	4
	8013	4
	8014	4
	8020	4
	8021	4
	8022	4
	8030	4
	8031	4
	8032	4
	8033	4
	8034	4
	8035	4
	8041	3
	8042	3
	8043	3
	8044	3
	8045	3
	8046	4
	8050	1
	8051	1
	8052	1
	8070	1
	8071	1
	8072	1
	8073	1
	8074	1
	8075	1
	8076	1
	8082	1
	8083	1
	8084	1
	8123	4
	8140	2
	8141	2
	8144	2
	8200	2
	8201	2
	8230	4
	8240	4
	8243	4
	8244	4
	8245	4
	8246	4
	8247	4
	8249	4
	8250	2
	8251	2
	8252	2
	8253	2
	8254	2
	8255	2
	8260	2
	8290	2
	8310	2
	8320	4
	8323	2
	8333	2
	8341	4
	8401	2
	8430	4
	8441	2
	8470	2
	8480	2
	8481	2
	8490	2
	8500	4
	8507	4
	8524	4
	8550	2
	8551	2
	8560	4
	8562	4
	8570	2
	8574	2
	8575	4
	8576	2
	8980	4
6	Grade
	Well differentiated; Grade I	1
	Moderately differentiated; Grade II	2											0
	Poorly differentiated; Grade III	3
	Undifferentiated; anaplastic; Grade IV	4
7	Laterality
	Left - origin of primary	1
	Right - origin of primary	2
	Only one side - side unspecified	3
	Not a paired site	4
	Paired site, but no information concerning laterality	5
	Bilateral, single primary	6
8	AJCC_T
	T0	1
	T1a	2
	T1b	2
	T1NOS	2
	T2a	3
	T2b	3
	T2NOS	3
	T3	4
	T4	5
	TX	6
9	AJCC_N
	N0	1
	N1	2
	N2	3
	N3	4
	NX	5
10	AJCC_M
	M0	1
	M1a	2
	M1b	2
	M1NOS	2
11	Tumor_size
	0
	数字1-988
	0-30	1
	31-50	2
	51-70	3
	71-989	4
	990	1
	991	1
	992	1
	993	1
	994	2
	995	2
	996	3
	997	3
	998	5
	999	5
12	Marital_status
	Married (including common law)	1
	Single (never married)	2
	Separated	2
	Divorced	2
	Widowed	2
	Unmarried or Domestic Partner (same sex or opposite sex, registered or unregistered, other than common law marriage) (effective for cases diagnosed 01/01/11 and forward)	1
13	Vital_status
	Dead	1
	Alive	0
